# Supplementary material for: Microbial community development during syngas methanation in a trickle bed reactor with various nutrient sources
Source: Appl Microbiol Biotechnol. 2022 Jul 8;106(13-16):5317–33. doi: 10.1007/s00253-022-12035-5 (PMC9329420; doi:10.1007/s00253-022-12035-5)
Supplement: Supplementary file 2 — Supplementary file2 (XLSX 711 KB) [file 253_2022_12035_MOESM2_ESM.xlsx]

## Sheet: Title Page
Applied Microbiology and Biotechnology
Supplementary Material
for
Microbial community development during syngas methanation in a trickle bed reactor with various nutrient sources
George Cheng1, Florian Gabler2,3, Leticia Pizzul3, Henrik Olsson3, Åke Nordberg2,3, and Anna Schnürer1*
1Department of Molecular Science, Biocenter SLU, Box 7015, 750 07 Uppsala, Sweden
2Department of Energy and Technology, SLU, Box 7032, 750 07 Uppsala, Sweden
3Department of Biorefinery and Energy, RISE, Box 7033, 750 07 Uppsala, Sweden
Correspondence: Anna Schnürer, email: anna.schnurer@slu.se; Tel: +4618673288

## Sheet: Nutrient Solution Flow
	Added process liquid (mL/day)	Accumulated process liquid (mL)
2018-08-08 09:52:18	1600	1600
2018-09-03 10:42:04	2250	3850
2018-09-14 15:37:47	1600	5450
2018-09-18 12:44:50	800	6250
2018-09-20 15:11:13	800	7050
2018-09-21 15:00:20	800	7850
2018-09-24 10:40:32	800	8650
2018-09-25 15:05:54	800	9450
2018-09-26 13:25:02	40	9490
2018-09-27 13:05:06	40	9530
2018-09-28 13:22:26	80	9610
2018-10-02 15:41:01	80	9690
2018-10-04 15:40:25	12	9702
2018-10-05 14:52:09	24	9726
2018-10-08 11:11:31	24	9750
2018-10-09 13:04:01	824	10574
2018-10-10 15:29:26	10	10584
2018-10-11 10:51:50	34	10618
2018-10-12 09:51:54	1188	11806
2018-10-15 09:50:51	300	12106
2018-10-16 11:12:05	12	12118
2018-10-17 10:04:00	24	12142
2018-10-18 14:46:41	36	12178
2018-10-19 14:50:15	64	12242
2018-10-22 10:30:32	1056	13298
2018-10-23 13:00:39	250	13548
2018-10-25 16:19:53	168	13716
2018-10-29 09:32:09	189	13905
2018-10-30 16:09:30	159	14064
2018-10-31 09:13:08	25	14089
2018-11-01 09:43:14	200	14289
2018-11-04 11:35:05	24	14313
2018-11-05 17:40:48	1600	15913
2018-11-06 11:38:41	800	16713
2018-11-12 15:42:37	24	16737
2018-11-14 14:48:29	24	16761
2018-11-17 11:45:19	12	16773
2018-11-19 09:49:44	12	16785
2018-11-20 10:23:29	12	16797
2018-11-25 15:09:06	8	16805
2018-11-27 12:20:35	2400	19205
2018-11-30 16:59:40	2400	21605
2018-12-04 11:00:14	12	21617
2018-12-05 10:59:42	1559	23176
2018-12-07 16:29:47	2517	25693
2018-12-11 17:13:27	190	25883
2018-12-13 13:57:43	40	25923
2018-12-14 15:05:19	2360	28283
2018-12-21 13:57:55	2320	30603
2018-12-28 12:22:42	40	30643
2019-01-07 11:54:10	40	30683
2019-01-08 12:14:01	40	30723
2019-01-14 15:11:35	2	30725
2019-01-16 13:34:39	5	30730
2019-01-21 10:51:19	40	30770
2019-01-22 12:31:02	180	30950
2019-01-24 14:51:37	360	31310
2019-01-26 16:47:43	40	31350
2019-02-01 14:02:38	1800	33150
2019-02-08 13:54:19	33	33183
2019-02-13 09:21:54	5	33188
2019-02-15 11:08:05	45	33233
2019-02-18 16:23:44	50	33283
2019-02-21 11:15:52	5	33288
2019-02-26 12:02:37	17	33305
2019-02-28 09:18:22	1	33306
2019-03-01 11:39:40	240	33546
2019-03-05 15:53:48	37	33583
2019-03-07 11:39:24	1980	35563
2019-03-12 16:07:05	47	35610
2019-03-18 11:38:51	1690	37300
2019-03-19 16:03:22	40	37340
2019-03-21 15:39:35	900.9	38240.9
2019-03-22 13:05:46	53	38293.9
2019-03-25 14:31:09	2057	40350.9
2019-03-27 12:25:10	30	40380.9
2019-04-03 14:54:26	46	40426.9
2019-04-05 15:06:28	50	40476.9
2019-04-08 16:02:32	50	40526.9
2019-04-29 13:35:38	2155	42681.9
2019-05-02 09:41:10	2090	44771.9
2019-05-10 09:45:54	100	44871.9
2019-05-11 15:44:13	100	44971.9
2019-05-12 13:58:21	2010	46981.9
2019-05-14 09:17:09	2	46983.9
2019-05-24 10:59:36	1000	47983.9
2019-05-25	1000	48983.9
2019-05-26	1000	49983.9
2019-05-27 10:50:39	1100	51083.9
2019-05-28	1000	52083.9
2019-06-03	1000	53083.9
2019-06-04 14:24:48	1120	54203.9
2019-06-05	1000	55203.9
2019-06-06 13:32:45	1000	56203.9
2019-08-01 11:55:41	1000	57203.9
2019-08-01 11:55:50	1100	58303.9
2019-08-01 11:55:58	1000	59303.9
2019-08-14 16:25:23	1000	60303.9
2019-08-14 16:26:08	1000	61303.9
2019-08-14 16:26:08	200	61503.9
2019-08-14 16:26:16	0	61503.9
2019-08-15 12:14:53	0	61503.9
2019-08-15 12:15:02	200	61703.9
2019-08-15 12:15:10	0	61703.9
2019-08-16 09:06:26	0	61703.9
2019-08-16 09:06:35	200	61903.9
2019-08-16 09:06:43	0	61903.9
2019-08-16 15:54:01	0	61903.9
2019-08-16 15:54:10	400	62303.9
2019-08-16 15:54:18	0	62303.9
2019-08-19 14:51:50	0	62303.9
2019-08-19 14:51:59	200	62503.9
2019-08-19 14:52:07	0	62503.9
2019-08-20 16:13:33	0	62503.9
2019-08-20 16:13:42	200	62703.9
2019-08-20 16:13:50	0	62703.9
2019-08-21 16:04:17	0	62703.9
2019-08-21 16:04:26	300	63003.9
2019-08-21 16:04:34	0	63003.9
2019-08-22 15:29:20	0	63003.9
2019-08-22 15:29:29	300	63303.9
2019-08-22 15:29:37	0	63303.9
2019-08-23 16:56:42	0	63303.9
2019-08-23 16:56:51	600	63903.9
2019-08-23 16:56:59	0	63903.9
2019-08-24 16:37:14	0	63903.9
2019-08-24 16:37:23	100	64003.9
2019-08-24 16:37:31	0	64003.9
2019-08-27 16:16:53	0	64003.9
2019-08-27 16:17:02	600	64603.9
2019-08-27 16:17:10	0	64603.9
2019-08-29 10:46:37	0	64603.9
2019-08-29 10:46:46	300	64903.9
2019-08-29 10:46:54	0	64903.9
2019-08-30 16:33:05	0	64903.9
2019-08-30 16:33:14	600	65503.9
2019-08-30 16:33:22	0	65503.9
2019-09-04 15:32:19	0	65503.9
2019-09-04 15:33:19	1000	66503.9
2019-10-23 09:36:00	1000	67503.9
2019-10-23 09:37:00	700	68203.9
2019-11-04 13:31:27	700	68903.9
2019-11-04 13:32:27	500	69403.9
2019-11-14 15:21:40	500	69903.9
2019-11-15 14:37:48	500	70403.9
2019-11-15 14:38:48	200	70603.9
2019-11-19 11:09:35	200	70803.9
2019-11-28 12:20:18	200	71003.9
2019-12-06 17:16:52	200	71203.9
2019-12-23 15:16:28	200	71403.9
2019-12-23	335	71738.9
2020-01-17 12:58:28	335	72073.9
2020-01-21 13:36:55	0	72073.9
2020-01-21 13:37:55	0	72073.9
2020-01-30 16:53:06	335	72408.9
2020-01-30 16:54:06	335	72743.9
2020-02-21 14:52:46	100	72843.9
2020-02-21 14:53:46	100	72943.9
2020-02-24 16:08:20	335	73278.9
2020-02-24 16:09:20	335	73613.9
2020-02-26	335	73948.9
2020-02-27 11:59:10	0	73948.9
2020-02-27 12:00:37	0	73948.9
2020-03-05 12:00:37	335	74283.9
2020-03-05 12:02:03	335	74618.9
2020-03-31 08:31:08	100	74718.9
2020-03-31 08:32:09	100	74818.9
2020-05-29 16:50:02	0	74818.9
2020-05-29 16:51:01	0.0171137	74818.9
2020-06-05 08:36:53	100	74918.9
2020-06-05 08:36:54	100	75018.9
2020-07-03	200	75218.9
2020-07-03	200	75418.9
2020-08-02 19:00:00	0	75418.9
2020-08-03 19:01:00	0	75418.9
2020-08-05 14:53:30	200	75618.9
2020-08-06 14:54:31	200	75818.9

## Sheet: Gas Inflow
Date	Syngas (L/L&d)
2018-07-16 14:39:52	5.33486
2018-07-27 12:20:15	5.33486
2018-07-27 12:20:15	5.33486
2018-07-27 14:21:34	5.33486
2018-07-27 14:21:34	2.66606
2018-08-06 13:31:47	2.66606
2018-08-06 13:31:47	0.266606
2018-08-07 09:15:50	0.266606
2018-08-07 09:15:50	2.66057
2018-08-13 13:16:53	2.66057
2018-08-13 13:16:53	3.33257
2018-08-18 15:48:21	3.33257
2018-08-18 15:48:21	1.48114
2018-08-20 16:53:45	1.48114
2018-08-20 16:53:45	3.33257
2018-08-23 12:07:27	3.33257
2018-08-23 12:07:27	2.66606
2018-08-27 12:08:25	2.66606
2018-08-27 12:08:25	0.399086
2018-08-27 15:21:03	0.399086
2018-08-27 15:21:03	0.399086
2018-08-30 10:17:46	0.399086
2018-08-30 10:17:46	3.33257
2018-09-27 16:57:54	3.33257
2018-09-27 16:57:54	3.99909
2018-10-08 11:40:43	3.99909
2018-10-08 11:40:43	2.66743
2018-10-23 13:03:29	2.66743
2018-10-23 13:03:29	3.33257
2018-11-02 13:24:00	3.33257
2018-11-02 13:24:00	2.66743
2018-11-15 09:56:23	2.66743
2018-11-15 09:56:23	1.11086
2018-11-21 11:30:00	1.11086
2018-11-21 11:30:00	0.399086
2018-11-24 12:31:13	0.399086
2018-11-24 12:31:13	2.66606
2018-12-27 19:58:41	2.66606
2018-12-27 19:58:41	1.33303
2018-12-31 16:36:00	1.33303
2018-12-31 16:36:00	2.66606
2019-01-17 11:37:00	2.66606
2019-01-17 11:37:00	2.66606
2019-01-18 07:28:00	2.66606
2019-01-18 07:28:00	2.66606
2019-01-23 10:21:37	2.66606
2019-01-23 10:21:37	3.33257
2019-01-27 09:00:00	3.33257
2019-01-27 09:00:00	0.399086
2019-01-28 17:30:00	0.399086
2019-01-28 17:30:00	3.33257
2019-01-31 08:59:00	3.33257
2019-01-31 08:59:00	0.399086
2019-02-04 11:58:46	0.399086
2019-02-04 11:58:46	3.33257
2019-02-18 10:52:49	3.33257
2019-02-18 10:52:49	0.399086
2019-02-19 17:00:00	0.399086
2019-02-19 17:00:00	3.33257
2019-02-21 11:18:00	3.33257
2019-02-21 11:18:00	0.399086
2019-02-25 10:04:07	0.399086
2019-02-25 10:04:07	3.33257
2019-03-02 18:12:55	3.33257
2019-03-02 18:12:55	0.399086
2019-03-05 15:29:55	0.399086
2019-03-05 15:29:55	3.33257
2019-03-28 16:51:34	3.33257
2019-03-28 16:51:34	0.399086
2019-04-01 12:16:23	0.399086
2019-04-01 12:16:23	3.33257
2019-04-08 15:59:07	3.33257
2019-04-08 15:59:07	0.399086
2019-04-18 14:05:48	0.399086
2019-04-18 14:05:48	3.99909
2019-04-21 18:39:00	3.99909
2019-04-21 18:39:00	0.399086
2019-04-27 20:20:44	0.399086
2019-04-27 20:20:44	3.99909
2019-04-28 17:52:55	3.99909
2019-04-28 17:52:55	0.399086
2019-04-29 14:05:15	0.399086
2019-04-29 14:05:15	3.99909
2019-05-04 14:44:00	3.99909
2019-05-04 14:44:00	0.399086
2019-05-09 09:53:45	0.399086
2019-05-09 09:53:45	3.99909
2019-05-12 07:26:57	3.99909
2019-05-12 07:26:57	0.399086
2019-05-12 13:48:29	0.399086
2019-05-12 13:48:29	3.99909
2019-05-12 21:59:11	3.99909
2019-05-12 21:59:11	0.378514
2019-05-23 14:53:54	0.378514
2019-05-23 14:53:54	3.99909
2019-05-28 17:34:44	3.99909
2019-05-28 17:34:44	0.399086
2019-05-30 13:41:02	0.399086
2019-05-30 13:41:02	3.99909
2019-05-31 10:12:00	3.99909
2019-05-31 10:12:00	0.399086
2019-06-03 17:28:00	0.399086
2019-06-03 17:28:00	3.99909
2019-06-05 14:47:32	3.99909
2019-06-05 14:47:32	0.378514
2019-06-06 13:34:25	0.378514
2019-06-06 13:34:25	3.99909
2019-06-07 15:39:07	3.99909
2019-06-07 15:39:07	0
2019-06-09 18:47:05	0
2019-06-09 18:47:05	3.99909
2019-06-10 15:55:52	3.99909
2019-06-10 15:55:52	3.33257
2019-06-20 07:40:02	3.33257
2019-06-20 07:40:02	0.399086
2019-06-22 17:28:45	0.399086
2019-06-22 17:28:45	3.99909
2019-06-25 10:24:45	3.99909
2019-06-25 10:24:45	0.378514
2019-06-28 17:21:21	0.378514
2019-06-28 17:21:21	3.99909
2019-07-04 12:01:26	3.99909
2019-07-04 12:01:26	0.378514
2019-07-05 18:38:44	0.378514
2019-07-05 18:38:44	3.99909
2019-07-12 14:25:22	3.99909
2019-07-12 14:25:22	4.6656
2019-08-08 13:49:02	4.6656
2019-08-08 13:49:02	5.33211
2019-08-15 12:19:37	5.33211
2019-08-15 12:19:37	4.6656
2019-08-29 16:27:42	4.6656
2019-08-29 16:27:42	0.399086
2019-09-02 16:33:23	0.399086
2019-09-02 16:33:23	4.6656
2019-09-23 15:16:36	4.6656
2019-09-23 15:16:36	0.399086
2019-09-26 12:24:01	0.399086
2019-09-26 12:24:01	4.6656
2019-10-02 22:23:00	4.6656
2019-10-02 22:23:00	4.6656
2019-10-07 09:32:56	4.6656
2019-10-07 09:32:56	3.99909
2019-11-02 22:23:00	3.99909
2019-11-02 22:23:00	0
2019-11-04 13:48:50	0
2019-11-04 13:48:50	4.6656
2019-11-29 17:50:08	4.6656
2019-11-29 17:50:08	5.33211
2019-12-13 15:38:34	5.33211
2020-01-21 13:44:09	5.33211
2020-01-21 13:44:09	0
2020-01-30 16:21:29	0
2020-01-30 16:21:29	5.33211
2020-01-31 15:57:02	5.33211
2020-01-31 15:57:02	2.66606
2020-03-31 08:29:55	2.66606
2020-03-31 08:29:55	1.14789
2020-04-11 11:37:13	1.14789
2020-04-11 11:37:13	2.66606
2020-04-15 16:34:26	2.66606
2020-04-15 16:34:26	5.33211
2020-05-24 14:12:26	5.33211
2020-05-24 14:12:26	0.399086
2020-06-02 21:47:08	0.399086
2020-06-02 21:47:08	5.33211
2020-07-08 17:51:51	5.33211
2020-07-08 17:51:51	0.5184
2020-07-14 17:15:40	0.5184
2020-07-14 17:15:40	5.34857
2020-08-04	5.34857

## Sheet: Gas Total Outflow
Date	Biogas outflowL/L&d
2018-07-02 17:44:29	1.95034
2018-07-03 09:33:46	1.95034
2018-07-03 09:33:46	1.65141
2018-07-03 13:42:54	1.65141
2018-07-03 13:42:54	1.07764
2018-07-03 15:37:26	1.07764
2018-07-03 15:37:26	2.02605
2018-07-04 10:54:56	2.02605
2018-07-04 10:54:56	2.83637
2018-07-05 08:40:25	2.83637
2018-07-05 08:40:25	2.92059
2018-07-06 08:51:24	2.92059
2018-07-06 08:51:24	2.87758
2018-07-06 17:11:49	2.87758
2018-07-06 17:11:49	6.17388
2018-07-06 17:18:29	6.17388
2018-07-06 17:18:29	2.8531
2018-07-08 19:03:30	2.8531
2018-07-08 19:03:30	2.82782
2018-07-10 10:05:57	2.82782
2018-07-10 10:05:57	2.70636
2018-07-11 11:10:58	2.70636
2018-07-11 11:10:58	3.68267
2018-07-12 09:42:47	3.68267
2018-07-12 09:42:47	4.32232
2018-07-16 11:35:50	4.32232
2018-07-16 11:35:50	2.6826
2018-07-16 14:39:52	2.6826
2018-07-16 14:39:52	5.80077
2018-07-17 09:13:25	5.80077
2018-07-17 09:13:25	5.78896
2018-07-19 09:11:48	5.78896
2018-07-19 09:11:48	5.77075
2018-07-23 17:38:41	5.77075
2018-07-23 17:38:41	5.70901
2018-07-24 10:42:01	5.70901
2018-07-24 10:42:01	5.83877
2018-07-25 15:35:28	5.83877
2018-07-25 15:35:28	4.69372
2018-07-26 08:32:16	4.69372
2018-07-26 08:32:16	5.71582
2018-07-27 10:12:39	5.71582
2018-07-27 10:12:39	1.61209
2018-07-27 12:20:15	1.61209
2018-07-27 12:20:15	1.35654
2018-07-27 14:21:34	1.35654
2018-07-27 14:21:34	1.96612
2018-07-28 12:40:50	1.96612
2018-07-28 12:40:50	2.00265
2018-07-30 10:54:18	2.00265
2018-07-30 10:54:18	1.92037
2018-07-31 13:41:08	1.92037
2018-07-31 13:41:08	2.06192
2018-08-01 12:37:57	2.06192
2018-08-01 12:37:57	1.97939
2018-08-02 10:27:26	1.97939
2018-08-02 10:27:26	2.02821
2018-08-03 14:31:07	2.02821
2018-08-03 14:31:07	2.0505
2018-08-04 11:35:12	2.0505
2018-08-04 11:35:12	2.05404
2018-08-06 09:19:20	2.05404
2018-08-06 09:19:20	0.325948
2018-08-06 13:31:47	0.325948
2018-08-06 13:31:47	0.277982
2018-08-07 09:15:50	0.277982
2018-08-07 09:15:50	1.98008
2018-08-08 09:09:33	1.98008
2018-08-08 09:09:33	2.0387
2018-08-09 11:23:39	2.0387
2018-08-09 11:23:39	1.97507
2018-08-10 13:25:59	1.97507
2018-08-10 13:25:59	1.99201
2018-08-12 13:16:53	1.99201
2018-08-12 13:16:53	1.91699
2018-08-13 11:06:05	1.91699
2018-08-13 11:06:05	2.20185
2018-08-13 13:16:53	2.20185
2018-08-13 13:16:53	2.6247
2018-08-14 10:26:34	2.6247
2018-08-14 10:26:34	2.62906
2018-08-15 10:57:36	2.62906
2018-08-15 10:57:36	2.66741
2018-08-16 10:36:38	2.66741
2018-08-16 10:36:38	2.70915
2018-08-17 12:56:03	2.70915
2018-08-17 12:56:03	2.71375
2018-08-18 13:11:30	2.71375
2018-08-18 13:11:30	1.14447
2018-08-20 09:35:19	1.14447
2018-08-20 09:35:19	1.14447
2018-08-20 16:53:45	1.14447
2018-08-20 16:53:45	2.50627
2018-08-21 14:29:16	2.50627
2018-08-21 14:29:16	2.50627
2018-08-23 10:22:15	2.50627
2018-08-23 10:22:15	2.50627
2018-08-23 12:07:27	2.50627
2018-08-23 12:07:27	2.50627
2018-08-23 12:56:17	2.50627
2018-08-23 12:56:17	2.17952
2018-08-24 14:15:53	2.17952
2018-08-24 14:15:53	2.10006
2018-08-27 12:08:25	2.10006
2018-08-27 12:08:25	2.13576
2018-08-27 15:21:03	2.13576
2018-08-27 15:21:03	0.102996
2018-08-28 11:19:26	0.102996
2018-08-28 11:19:26	0.143336
2018-08-28 16:06:29	0.143336
2018-08-28 16:06:29	0.238083
2018-08-29 09:23:20	0.238083
2018-08-29 09:23:20	0.0944313
2018-08-29 11:34:02	0.0944313
2018-08-29 13:46:47	0.247327
2018-08-30 10:17:46	0.247327
2018-08-30 10:17:46	2.58027
2018-08-31 11:22:59	2.58027
2018-08-31 11:22:59	2.6231
2018-09-03 09:46:55	2.6231
2018-09-03 09:46:55	2.69777
2018-09-04 09:25:14	2.69777
2018-09-04 09:25:14	2.51334
2018-09-05 09:58:31	2.51334
2018-09-05 09:58:31	2.54003
2018-09-06 11:53:30	2.54003
2018-09-06 11:53:30	2.54817
2018-09-07 13:27:23	2.54817
2018-09-07 13:27:23	2.60088
2018-09-10 09:53:57	2.60088
2018-09-10 09:53:57	2.60498
2018-09-11 14:27:35	2.60498
2018-09-11 14:27:35	2.65294
2018-09-12 13:38:42	2.65294
2018-09-12 13:38:42	2.62479
2018-09-13 11:07:09	2.62479
2018-09-13 11:07:09	2.64726
2018-09-14 15:21:12	2.64726
2018-09-14 15:21:12	2.57972
2018-09-17 08:44:33	2.57972
2018-09-17 08:44:33	2.33112
2018-09-20 10:34:33	2.33112
2018-09-20 10:34:33	2.56227
2018-09-20 15:02:42	2.56227
2018-09-20 15:02:42	2.53828
2018-09-21 09:00:36	2.53828
2018-09-21 09:00:36	2.56858
2018-09-22 13:44:07	2.56858
2018-09-22 13:44:07	2.04482
2018-09-24 10:22:09	2.04482
2018-09-24 10:22:09	1.6099
2018-09-25 14:44:12	1.6099
2018-09-25 14:44:12	2.4377
2018-09-26 13:05:59	2.4377
2018-09-26 13:05:59	2.37961
2018-09-27 12:45:28	2.37961
2018-09-27 12:45:28	2.37966
2018-09-27 16:57:54	2.37966
2018-09-27 16:57:54	2.86248
2018-09-28 13:25:22	2.86248
2018-09-28 13:25:22	2.98842
2018-10-02 15:14:25	2.98842
2018-10-02 15:14:25	2.95052
2018-10-03 16:25:59	2.95052
2018-10-03 16:25:59	2.9416
2018-10-04 15:44:38	2.9416
2018-10-04 15:44:38	2.95706
2018-10-05 10:46:56	2.95706
2018-10-05 10:46:56	2.82498
2018-10-05 11:48:06	2.82498
2018-10-05 11:48:06	2.95942
2018-10-05 13:22:38	2.95942
2018-10-05 13:22:38	2.90338
2018-10-08 09:16:43	2.90338
2018-10-08 09:16:43	0.714257
2018-10-08 11:40:43	0.714257
2018-10-08 11:40:43	1.07261
2018-10-09 09:09:32	1.07261
2018-10-09 09:09:32	1.04275
2018-10-10 10:40:26	1.04275
2018-10-10 10:40:26	1.01741
2018-10-11 08:42:47	1.01741
2018-10-11 08:42:47	1.02209
2018-10-12 08:51:55	1.02209
2018-10-12 08:51:55	1.02345
2018-10-14 15:28:13	1.02345
2018-10-14 15:28:13	1.05312
2018-10-15 16:01:04	1.05312
2018-10-15 16:01:04	1.05639
2018-10-16 11:13:54	1.05639
2018-10-16 11:13:54	1.03225
2018-10-17 09:45:04	1.03225
2018-10-17 09:45:04	1.09073
2018-10-17 16:09:49	1.09073
2018-10-17 16:09:49	1.22004
2018-10-17 16:16:33	1.22004
2018-10-17 16:16:33	1.10371
2018-10-18 09:03:02	1.10371
2018-10-18 09:03:02	0.501004
2018-10-18 09:11:15	0.501004
2018-10-18 09:11:15	0.709909
2018-10-19 14:27:17	0.709909
2018-10-19 14:27:17	1.06566
2018-10-22 14:58:24	1.06566
2018-10-22 14:58:24	1.10728
2018-10-23 09:14:31	1.10728
2018-10-23 09:14:31	1.02425
2018-10-23 13:03:29	1.02425
2018-10-23 13:03:29	1.29493
2018-10-24 09:36:14	1.29493
2018-10-24 09:36:14	1.3626
2018-10-26 10:34:09	1.3626
2018-10-26 10:34:09	1.43347
2018-10-29 08:59:02	1.43347
2018-10-29 08:59:02	1.42644
2018-10-30 09:15:37	1.42644
2018-10-30 09:15:37	1.46997
2018-10-31 09:00:15	1.46997
2018-10-31 09:00:15	1.43711
2018-11-01 09:37:30	1.43711
2018-11-01 09:37:30	1.46836
2018-11-02 13:24:40	1.46836
2018-11-02 13:24:40	1.18376
2018-11-04 11:24:17	1.18376
2018-11-04 11:24:17	1.15304
2018-11-05 17:01:15	1.15304
2018-11-05 17:01:15	0.978555
2018-11-06 11:06:00	0.978555
2018-11-06 11:06:00	1.07816
2018-11-07 10:15:02	1.07816
2018-11-07 10:15:02	1.01858
2018-11-09 15:09:52	1.01858
2018-11-09 15:09:52	1.07263
2018-11-12 10:44:11	1.07263
2018-11-12 10:44:11	1.08544
2018-11-13 09:07:54	1.08544
2018-11-13 09:07:54	1.07347
2018-11-14 10:27:34	1.07347
2018-11-14 10:27:34	1.07178
2018-11-15 09:56:23	1.07178
2018-11-15 09:56:23	0.328635
2018-11-16 09:31:04	0.328635
2018-11-16 09:31:04	0.446363
2018-11-17 11:51:50	0.446363
2018-11-17 11:51:50	0.427988
2018-11-18 11:24:58	0.427988
2018-11-18 11:24:58	0.428185
2018-11-19 09:54:59	0.428185
2018-11-19 09:54:59	0.419586
2018-11-20 10:30:43	0.419586
2018-11-20 10:30:43	0.433309
2018-11-21 11:40:26	0.433309
2018-11-21 11:40:26	0.160845
2018-11-22 09:12:11	0.160845
2018-11-22 09:12:11	0.14897
2018-11-23 09:22:08	0.14897
2018-11-23 09:22:08	0.150268
2018-11-24 12:31:13	0.150268
2018-11-24 12:31:13	0.99106
2018-11-25 15:13:39	0.99106
2018-11-25 15:13:39	0.936832
2018-11-26 09:53:32	0.936832
2018-12-05 13:51:51	1.10282
2018-12-06 09:19:33	1.10282
2018-12-06 09:19:33	1.1547
2018-12-07 09:19:02	1.1547
2018-12-07 09:19:02	1.20449
2018-12-10 09:43:55	1.20449
2018-12-10 09:43:55	1.1386
2018-12-11 10:43:30	1.1386
2018-12-11 10:43:30	1.07863
2018-12-12 11:00:35	1.07863
2018-12-12 11:00:35	1.49919
2018-12-12 11:08:49	1.49919
2018-12-12 11:08:49	1.03281
2018-12-13 10:27:04	1.03281
2018-12-13 10:27:04	1.12777
2018-12-17 11:29:32	1.12777
2018-12-17 11:29:32	1.09939
2018-12-18 13:33:50	1.09939
2018-12-18 13:33:50	1.11341
2018-12-19 12:50:37	1.11341
2018-12-19 12:50:37	1.14813
2018-12-20 12:17:08	1.14813
2018-12-20 12:17:08	1.13366
2018-12-27 10:46:30	1.13366
2018-12-27 10:46:30	1.15267
2018-12-27 19:58:41	1.15267
2018-12-27 19:58:41	0.568525
2018-12-28 12:25:03	0.568525
2018-12-28 12:25:03	0.548517
2018-12-28 16:32:35	0.548517
2018-12-28 16:32:35	0.554228
2018-12-31 16:36:00	0.554228
2018-12-31 16:36:00	1.14367
2019-01-02 13:00:31	1.14367
2019-01-02 13:00:31	1.15635
2019-01-07 11:57:38	1.15635
2019-01-07 11:57:38	1.21285
2019-01-14 15:12:45	1.21285
2019-01-14 15:12:45	1.16351
2019-01-16 13:35:39	1.16351
2019-01-16 13:35:39	1.30248
2019-01-21 10:53:30	1.30248
2019-01-21 10:53:30	1.1639
2019-01-22 16:38:37	1.1639
2019-01-22 16:38:37	1.17276
2019-01-23 10:21:37	1.17276
2019-01-23 10:21:37	1.36497
2019-01-30 16:10:46	1.36497
2019-01-30 16:10:46	0.485566
2019-02-04 11:58:46	0.485566
2019-02-04 11:58:46	1.3498
2019-02-06 10:18:37	1.3498
2019-02-06 10:18:37	1.49134
2019-02-13 09:08:51	1.49134
2019-02-13 09:08:51	1.45951
2019-02-14 12:02:42	1.45951
2019-02-14 12:02:42	1.49716
2019-02-15 11:15:58	1.49716
2019-02-15 11:15:58	1.46164
2019-02-18 10:52:49	1.46164
2019-02-18 10:52:49	0.309532
2019-02-19 13:07:54	0.309532
2019-02-19 13:07:54	1.43921
2019-02-21 11:18:00	1.43921
2019-02-21 11:18:00	0.224668
2019-02-25 10:04:07	0.224668
2019-02-25 10:04:07	1.40841
2019-03-01 11:33:53	1.40841
2019-03-01 11:33:53	1.40841
2019-03-02 18:12:55	1.40841
2019-03-02 18:12:55	0.300339
2019-03-05 15:29:55	0.300339
2019-03-05 15:29:55	1.48132
2019-03-28 16:51:34	1.48132
2019-03-28 16:51:34	0.249041
2019-04-01 12:16:23	0.249041
2019-04-01 12:16:23	1.40767
2019-04-08 15:59:07	1.40767
2019-04-08 15:59:07	0.234575
2019-04-12 16:09:33	0.234575
2019-04-12 16:13:57	0.181743
2019-04-18 14:05:48	0.181743
2019-04-18 14:05:48	1.56207
2019-04-21 18:39:00	1.56207
2019-04-21 18:39:00	0.230194
2019-04-27 20:20:44	0.230194
2019-04-27 20:20:44	1.56207
2019-04-28 17:52:55	1.56207
2019-04-28 17:52:55	0.330536
2019-04-29 14:05:15	0.330536
2019-04-29 14:05:15	1.75192
2019-05-04 14:40:00	1.75192
2019-05-04 14:40:00	0.17308
2019-05-09 09:53:45	0.17308
2019-05-09 09:53:45	1.4909
2019-05-12 13:48:29	1.4909
2019-05-12 13:48:29	0.185985
2019-05-23 14:53:54	0.185985
2019-05-23 14:53:54	1.60861
2019-05-27 14:12:50	1.60861
2019-05-27 14:12:50	1.72901
2019-05-28 17:34:44	1.72901
2019-05-28 17:34:44	0.145367
2019-05-30 13:41:02	0.145367
2019-05-30 13:41:02	1.63775
2019-05-31 10:12:00	1.63775
2019-05-31 10:12:00	0.273881
2019-06-03 11:25:58	0.273881
2019-06-03 11:25:58	1.85516
2019-06-05 14:47:32	1.85516
2019-06-05 14:47:32	0.0406347
2019-06-06 13:34:25	0.0406347
2019-06-06 13:34:25	0
2019-06-07 15:39:00	0
2019-06-07 15:39:00	0
2019-06-09 18:47:05	0
2019-06-09 18:47:05	2.12422
2019-06-10 15:48:56	2.12422
2019-06-10 15:48:56	1.47549
2019-06-13 12:05:08	1.47549
2019-06-13 12:05:08	1.39192
2019-06-20 11:01:00	1.39192
2019-06-20 11:01:00	0.256217
2019-06-22 17:28:45	0.256217
2019-06-22 17:28:45	1.59714
2019-06-24 10:01:49	1.59714
2019-06-24 10:01:49	1.63244
2019-06-25 10:16:03	1.63244
2019-06-25 10:16:03	0.274638
2019-06-26 13:51:25	0.274638
2019-06-26 13:51:25	0.158297
2019-06-27 10:13:00	0.158297
2019-06-27 10:13:00	0.203451
2019-06-28 10:29:01	0.203451
2019-06-28 10:29:01	0.13969
2019-06-28 17:21:21	0.13969
2019-06-28 17:21:21	1.71113
2019-07-01 10:05:42	1.71113
2019-07-01 10:05:42	1.82322
2019-07-02 10:17:50	1.82322
2019-07-02 10:17:50	1.76789
2019-07-03 09:48:08	1.76789
2019-07-03 09:48:08	1.79405
2019-07-04 10:42:12	1.79405
2019-07-04 10:42:12	0.37792
2019-07-05 10:01:08	0.37792
2019-07-05 10:01:08	1.60484
2019-07-08 10:08:37	1.60484
2019-07-08 10:08:37	1.4557
2019-07-08 11:36:14	1.4557
2019-07-08 11:36:14	1.76194
2019-07-09 09:56:34	1.76194
2019-07-09 09:56:34	1.78063
2019-07-12 14:25:22	1.78063
2019-07-12 14:25:22	2.16025
2019-07-22 10:24:40	2.16025
2019-07-22 10:24:40	2.20582
2019-07-23 09:46:21	2.20582
2019-07-23 09:46:21	2.23578
2019-07-29 09:58:59	2.23578
2019-07-29 09:58:59	2.05991
2019-08-01 10:35:08	2.05991
2019-08-01 10:35:08	2.08664
2019-08-05 13:57:38	2.08664
2019-08-05 13:57:38	2.20743
2019-08-07 10:08:01	2.20743
2019-08-07 10:08:01	2.12537
2019-08-08 09:50:50	2.12537
2019-08-08 09:50:50	2.15896
2019-08-08 13:49:02	2.15896
2019-08-08 13:49:02	2.49704
2019-08-09 13:26:51	2.49704
2019-08-09 13:26:51	2.52519
2019-08-12 10:08:10	2.52519
2019-08-12 10:08:10	2.57739
2019-08-13 10:16:00	2.57739
2019-08-13 10:16:00	2.61763
2019-08-15 11:14:24	2.61763
2019-08-15 11:14:24	2.68171
2019-08-15 12:19:37	2.68171
2019-08-15 12:19:37	2.23454
2019-08-29 16:27:42	2.23454
2019-08-29 16:27:42	0.190526
2019-09-02 16:33:23	0.190526
2019-09-02 16:33:23	2.28799
2019-09-23 15:16:36	2.28799
2019-09-23 15:16:36	0.14781
2019-09-26 12:24:01	0.14781
2019-09-26 12:24:01	2.37115
2019-10-07 09:15:54	2.37115
2019-10-07 09:15:54	1.82725
2019-10-21 12:35:10	1.82725
2019-10-21 12:35:10	0
2019-11-02 22:23:00	0
2019-11-02 22:23:00	0
2019-11-04 13:06:23	0
2019-11-04 13:06:23	1.99292
2019-11-18 11:36:58	1.99292
2019-11-18 11:36:58	1.58035
2019-11-29 17:50:08	1.58035
2019-11-29 17:50:08	2.02169
2019-12-12 16:35:52	2.02169
2019-12-12 16:35:52	2.26121
2019-12-13 12:27:49	2.26121
2019-12-13 12:27:49	1.45596
2019-12-13 15:38:34	1.45596
2019-12-13 15:38:34	2.35373
2020-01-21 13:44:09	2.35373
2020-01-21 13:44:09	0
2020-01-22	0
2020-01-22 06:00:00	0
2020-01-23	0
2020-01-23 06:00:00	0
2020-01-24	0
2020-01-24 06:00:00	0
2020-01-25	0
2020-01-25 06:00:00	0
2020-01-26	0
2020-01-26 06:00:00	0
2020-01-27	0
2020-01-27 06:00:00	0
2020-01-28	0
2020-01-28 06:00:00	0
2020-01-29	0
2020-01-29 06:00:00	0
2020-01-30	0
2020-01-30 06:00:00	2.76265
2020-01-31	2.76265
2020-01-31 06:00:00	2.76265
2020-02-01	1.27824
2020-02-01 06:00:00	1.27824
2020-02-02	1.27824
2020-02-02 06:00:00	1.27824
2020-02-03	1.27824
2020-02-03 06:00:00	1.27824
2020-02-04	1.27824
2020-02-04 06:00:00	1.27824
2020-02-05	1.27824
2020-02-05 06:00:00	1.27824
2020-02-06	1.27824
2020-02-06 06:00:00	1.27824
2020-02-07	1.27824
2020-02-07 06:00:00	1.27824
2020-02-08	1.27824
2020-02-08 06:00:00	1.27824
2020-02-09	1.27824
2020-02-09 06:00:00	1.27824
2020-02-10	1.27824
2020-02-10 06:00:00	1.27824
2020-02-11	1.27824
2020-02-11 06:00:00	1.27824
2020-02-12	1.27824
2020-02-12 06:00:00	1.27824
2020-02-13	1.27824
2020-02-13 06:00:00	1.27824
2020-02-14	1.27824
2020-02-14 06:00:00	1.27824
2020-02-15	1.27824
2020-02-15 06:00:00	1.27824
2020-02-16	1.27824
2020-02-16 06:00:00	1.27824
2020-02-17	1.27824
2020-02-17 06:00:00	1.27824
2020-02-18	1.27824
2020-02-18 06:00:00	1.27824
2020-02-19	1.27824
2020-02-19 06:00:00	1.27824
2020-02-20	1.27824
2020-02-20 06:00:00	1.27824
2020-02-21	1.27824
2020-02-21 06:00:00	1.27824
2020-02-22	1.27824
2020-02-22 06:00:00	1.27824
2020-02-23	1.27824
2020-02-23 06:00:00	1.27824
2020-02-24	1.27824
2020-02-24 06:00:00	1.27824
2020-02-25	1.27824
2020-02-25 06:00:00	1.27824
2020-02-26	1.27824
2020-02-26 06:00:00	1.27824
2020-02-27	1.27824
2020-02-27 06:00:00	1.27824
2020-02-28	1.27824
2020-02-28 06:00:00	1.27824
2020-02-29	1.27824
2020-02-29 06:00:00	1.27824
2020-03-01	1.27824
2020-03-01 06:00:00	1.27824
2020-03-02	1.27824
2020-03-02 06:00:00	1.27824
2020-03-03	1.27824
2020-03-03 06:00:00	1.27824
2020-03-04	1.27824
2020-03-04 06:00:00	1.27824
2020-03-05	1.27824
2020-03-05 06:00:00	1.27824
2020-03-06	1.27824
2020-03-06 06:00:00	1.27824
2020-03-07	1.27824
2020-03-07 06:00:00	1.27824
2020-03-08	1.27824
2020-03-08 06:00:00	1.27824
2020-03-09	1.27824
2020-03-09 06:00:00	1.27824
2020-03-10	1.27824
2020-03-10 06:00:00	1.27824
2020-03-11	1.27824
2020-03-11 06:00:00	1.27824
2020-03-12	1.27824
2020-03-12 06:00:00	1.27824
2020-03-13	1.27824
2020-03-13 06:00:00	1.27824
2020-03-14	1.27824
2020-03-14 06:00:00	1.27824
2020-03-15	1.27824
2020-03-15 06:00:00	1.27824
2020-03-16	1.27824
2020-03-16 06:00:00	1.27824
2020-03-17	1.27824
2020-03-17 06:00:00	1.27824
2020-03-18	1.27824
2020-03-18 06:00:00	1.27824
2020-03-19	1.27824
2020-03-19 06:00:00	1.27824
2020-03-20	1.27824
2020-03-20 06:00:00	1.27824
2020-03-21	1.27824
2020-03-21 06:00:00	1.27824
2020-03-22	1.27824
2020-03-22 06:00:00	1.27824
2020-03-23	1.27824
2020-03-23 06:00:00	1.27824
2020-03-24	1.27824
2020-03-24 06:00:00	1.27824
2020-03-25	1.27824
2020-03-25 06:00:00	1.27824
2020-03-26	1.27824
2020-03-26 06:00:00	1.27824
2020-03-27	1.27824
2020-03-27 06:00:00	1.27824
2020-03-28	1.27824
2020-03-28 06:00:00	1.27824
2020-03-29	1.27824
2020-03-29 06:00:00	1.27824
2020-03-30	1.27824
2020-03-30 06:00:00	1.27824
2020-03-31	1.27824
2020-03-31 06:00:00	1.27824
2020-04-01	0.402074
2020-04-01 06:00:00	0.402074
2020-04-02	0.402074
2020-04-02 06:00:00	0.402074
2020-04-03	0.402074
2020-04-03 06:00:00	0.402074
2020-04-04	0.402074
2020-04-04 06:00:00	0.402074
2020-04-05	0.402074
2020-04-05 06:00:00	0.402074
2020-04-06	0.402074
2020-04-06 06:00:00	0.402074
2020-04-07	0.402074
2020-04-07 06:00:00	0.402074
2020-04-08	0.402074
2020-04-08 06:00:00	0.402074
2020-04-09	0.402074
2020-04-09 06:00:00	0.402074
2020-04-10	0.402074
2020-04-10 06:00:00	0.402074
2020-04-11	0.402074
2020-04-11 06:00:00	0.402074
2020-04-12	1.18595
2020-04-12 06:00:00	1.18595
2020-04-13	1.18595
2020-04-13 06:00:00	1.18595
2020-04-14	1.18595
2020-04-14 06:00:00	1.18595
2020-04-15	1.18595
2020-04-15 06:00:00	1.18595
2020-04-16	2.27829
2020-04-16 06:00:00	2.27829
2020-04-17	2.27829
2020-04-17 06:00:00	2.27829
2020-04-18	2.27829
2020-04-18 06:00:00	2.27829
2020-04-19	2.27829
2020-04-19 06:00:00	2.27829
2020-04-20	2.27829
2020-04-20 06:00:00	2.27829
2020-04-21	2.27829
2020-04-21 06:00:00	2.27829
2020-04-22	2.30975
2020-04-22 06:00:00	2.30975
2020-04-23	2.30975
2020-04-23 06:00:00	2.30975
2020-04-24	2.30975
2020-04-24 06:00:00	2.30975
2020-04-25	2.30975
2020-04-25 06:00:00	2.30975
2020-04-26	2.30975
2020-04-26 06:00:00	2.30975
2020-04-27	2.30975
2020-04-27 06:00:00	2.30975
2020-04-28	2.30975
2020-04-28 06:00:00	2.30975
2020-04-28 12:00:00	2.30975
2020-04-28 18:00:00	2.30975
2020-04-29	2.30975
2020-04-29 06:00:00	2.30975
2020-04-29 12:00:00	2.30975
2020-04-29 18:00:00	2.30975
2020-04-30	2.30975
2020-04-30 06:00:00	2.30975
2020-04-30 12:00:00	2.30975
2020-04-30 18:00:00	2.28549
2020-05-01	2.28549
2020-05-01 06:00:00	2.28549
2020-05-01 12:00:00	2.28549
2020-05-01 18:00:00	2.28549
2020-05-02	2.28549
2020-05-02 06:00:00	2.28549
2020-05-02 12:00:00	2.28549
2020-05-02 18:00:00	2.28549
2020-05-03	2.28549
2020-05-03 06:00:00	2.28549
2020-05-03 12:00:00	2.28549
2020-05-03 18:00:00	2.28549
2020-05-04	2.28549
2020-05-04 06:00:00	2.28549
2020-05-04 12:00:00	2.28549
2020-05-04 18:00:00	2.28549
2020-05-05	2.28549
2020-05-05 06:00:00	2.28549
2020-05-05 12:00:00	2.28549
2020-05-05 18:00:00	2.28549
2020-05-06	2.28549
2020-05-06 06:00:00	2.28549
2020-05-06 12:00:00	2.28549
2020-05-06 18:00:00	2.28549
2020-05-07	2.28549
2020-05-07 06:00:00	2.28549
2020-05-07 12:00:00	2.28549
2020-05-07 18:00:00	2.28549
2020-05-08	2.28549
2020-05-08 06:00:00	2.28549
2020-05-08 12:00:00	2.28549
2020-05-08 18:00:00	2.28549
2020-05-09	2.28549
2020-05-09 06:00:00	2.28549
2020-05-09 12:00:00	2.28549
2020-05-09 18:00:00	2.28549
2020-05-10	2.28549
2020-05-10 06:00:00	2.28549
2020-05-10 12:00:00	2.28549
2020-05-10 18:00:00	2.28549
2020-05-11	2.28549
2020-05-11 06:00:00	2.28549
2020-05-11 12:00:00	2.28549
2020-05-11 18:00:00	2.28549
2020-05-12	2.28549
2020-05-12 06:00:00	2.28549
2020-05-12 12:00:00	2.28549
2020-05-12 18:00:00	2.28549
2020-05-13	2.28549
2020-05-13 06:00:00	2.28549
2020-05-13 12:00:00	2.28549
2020-05-13 18:00:00	2.28549
2020-05-14	2.28549
2020-05-14 06:00:00	2.28549
2020-05-14 12:00:00	2.28549
2020-05-14 18:00:00	2.28549
2020-05-15	2.28549
2020-05-15 06:00:00	2.28549
2020-05-15 12:00:00	2.28549
2020-05-15 18:00:00	2.28549
2020-05-16	2.28549
2020-05-16 06:00:00	2.28549
2020-05-16 12:00:00	2.28549
2020-05-16 18:00:00	2.28549
2020-05-17	2.28549
2020-05-17 06:00:00	2.28549
2020-05-17 12:00:00	2.28549
2020-05-17 18:00:00	2.28549
2020-05-18	2.28549
2020-05-18 06:00:00	2.28549
2020-05-18 12:00:00	2.28549
2020-05-18 18:00:00	2.28549
2020-05-19	2.28549
2020-05-19 06:00:00	2.28549
2020-05-19 12:00:00	2.28549
2020-05-19 18:00:00	2.28549
2020-05-20	2.28549
2020-05-20 06:00:00	2.28549
2020-05-20 12:00:00	2.28549
2020-05-20 18:00:00	2.28549
2020-05-21	2.28549
2020-05-21 06:00:00	2.28549
2020-05-21 12:00:00	2.28549
2020-05-21 18:00:00	2.28549
2020-05-22	2.28549
2020-05-22 06:00:00	2.28549
2020-05-22 12:00:00	2.28549
2020-05-22 18:00:00	2.28549
2020-05-23	2.28549
2020-05-23 06:00:00	2.28549
2020-05-23 12:00:00	2.28549
2020-05-23 18:00:00	2.28549
2020-05-24	2.28549
2020-05-24 06:00:00	2.28549
2020-05-24 12:00:00	2.28549
2020-05-24 18:00:00	0.210925
2020-05-25	0.210925
2020-05-25 06:00:00	0.210925
2020-05-25 12:00:00	0.210925
2020-05-25 18:00:00	0.210925
2020-05-26	0.210925
2020-05-26 06:00:00	0.210925
2020-05-26 12:00:00	0.210925
2020-05-26 18:00:00	0.210925
2020-05-27	0.210925
2020-05-27 06:00:00	0.210925
2020-05-27 12:00:00	0.210925
2020-05-27 18:00:00	0.210925
2020-05-28	0.210925
2020-05-28 06:00:00	0.210925
2020-05-28 12:00:00	0.210925
2020-05-28 18:00:00	0.210925
2020-05-29	0.210925
2020-05-29 06:00:00	0.210925
2020-05-29 12:00:00	0.210925
2020-05-29 18:00:00	0.210925
2020-05-30	0.210925
2020-05-30 06:00:00	0.210925
2020-05-30 12:00:00	0.210925
2020-05-30 18:00:00	0.210925
2020-05-31	0.210925
2020-05-31 06:00:00	0.210925
2020-05-31 12:00:00	0.210925
2020-05-31 18:00:00	0.210925
2020-06-01	0.210925
2020-06-01 06:00:00	0.210925
2020-06-01 12:00:00	0.210925
2020-06-01 18:00:00	0.210925
2020-06-02	0.210925
2020-06-02 06:00:00	0.210925
2020-06-02 12:00:00	0.210925
2020-06-02 18:00:00	0.210925
2020-06-03	2.31604
2020-06-03 06:00:00	2.31604
2020-06-03 12:00:00	2.31604
2020-06-03 18:00:00	2.31604
2020-06-04	2.31604
2020-06-04 06:00:00	2.31604
2020-06-04 12:00:00	2.31604
2020-06-04 18:00:00	2.31604
2020-06-05	2.31604
2020-06-05 06:00:00	2.31604
2020-06-05 12:00:00	2.31604
2020-06-05 18:00:00	2.31604
2020-06-06	2.31604
2020-06-06 06:00:00	2.31604
2020-06-06 12:00:00	2.31604
2020-06-06 18:00:00	2.31604
2020-06-07	2.31604
2020-06-07 06:00:00	2.31604
2020-06-07 12:00:00	2.31604
2020-06-07 18:00:00	2.31604
2020-06-08	2.31604
2020-06-08 06:00:00	2.31604
2020-06-08 12:00:00	2.31604
2020-06-08 18:00:00	2.31604
2020-06-09	2.31604
2020-06-09 06:00:00	2.31604
2020-06-09 12:00:00	2.31604
2020-06-09 18:00:00	2.31604
2020-06-10	2.31604
2020-06-10 06:00:00	2.31604
2020-06-10 12:00:00	2.31604
2020-06-10 18:00:00	2.31604
2020-06-11	2.31604
2020-06-11 06:00:00	2.31604
2020-06-11 12:00:00	2.31604
2020-06-11 18:00:00	2.31604
2020-06-12	2.31604
2020-06-12 06:00:00	2.31604
2020-06-12 12:00:00	2.31604
2020-06-12 18:00:00	2.31604
2020-06-13	2.31604
2020-06-13 06:00:00	2.31604
2020-06-13 12:00:00	2.31604
2020-06-13 18:00:00	2.31604
2020-06-14	2.31604
2020-06-14 06:00:00	2.31604
2020-06-14 12:00:00	2.31604
2020-06-14 18:00:00	2.31604
2020-06-15	2.31604
2020-06-15 06:00:00	2.31604
2020-06-15 12:00:00	2.31604
2020-06-15 18:00:00	2.40696
2020-06-16	2.40696
2020-06-16 06:00:00	2.40696
2020-06-16 12:00:00	2.40696
2020-06-16 18:00:00	2.40696
2020-06-17	2.40696
2020-06-17 06:00:00	2.40696
2020-06-17 12:00:00	2.40696
2020-06-17 18:00:00	2.40696
2020-06-18	2.40696
2020-06-18 06:00:00	2.40696
2020-06-18 12:00:00	2.40696
2020-06-18 18:00:00	2.40696
2020-06-19	2.40696
2020-06-19 06:00:00	2.40696
2020-06-19 12:00:00	2.40696
2020-06-19 18:00:00	2.40696
2020-06-20	2.40696
2020-06-20 06:00:00	2.40696
2020-06-20 12:00:00	2.40696
2020-06-20 18:00:00	2.40696
2020-06-21	2.40696
2020-06-21 06:00:00	2.40696
2020-06-21 12:00:00	2.40696
2020-06-21 18:00:00	2.40696
2020-06-22	2.40696
2020-06-22 06:00:00	2.40696
2020-06-22 12:00:00	2.40696
2020-06-22 18:00:00	2.40696
2020-06-23	2.40696
2020-06-23 06:00:00	2.40696
2020-06-23 12:00:00	2.40696
2020-06-23 18:00:00	2.40696
2020-06-24	2.40696
2020-06-24 06:00:00	2.40696
2020-06-24 12:00:00	2.40696
2020-06-24 18:00:00	2.40696
2020-06-25	2.40696
2020-06-25 06:00:00	2.40696
2020-06-25 12:00:00	2.40696
2020-06-25 18:00:00	2.40696
2020-06-26	2.40696
2020-06-26 06:00:00	2.40696
2020-06-26 12:00:00	2.40696
2020-06-26 18:00:00	2.40696
2020-06-27	2.40696
2020-06-27 06:00:00	2.40696
2020-06-27 12:00:00	2.40696
2020-06-27 18:00:00	2.40696
2020-06-28	2.40696
2020-06-28 06:00:00	2.40696
2020-06-28 12:00:00	2.40696
2020-06-28 18:00:00	2.40696
2020-06-29	2.40696
2020-06-29 06:00:00	2.40696
2020-06-29 12:00:00	2.40696
2020-06-29 18:00:00	2.42145
2020-06-30	2.42145
2020-06-30 06:00:00	2.42145
2020-06-30 12:00:00	2.42145
2020-06-30 18:00:00	2.42145
2020-07-01	2.42145
2020-07-01 06:00:00	2.42145
2020-07-01 12:00:00	2.42145
2020-07-01 18:00:00	2.42145
2020-07-02	2.42145
2020-07-02 06:00:00	2.42145
2020-07-02 12:00:00	2.42145
2020-07-02 18:00:00	2.42145
2020-07-03	2.42145
2020-07-03 06:00:00	2.42145
2020-07-03 12:00:00	2.42145
2020-07-03 18:00:00	2.42145
2020-07-04	2.42145
2020-07-04 06:00:00	2.42145
2020-07-04 12:00:00	2.42145
2020-07-04 18:00:00	2.42145
2020-07-05	2.42145
2020-07-05 06:00:00	2.42145
2020-07-05 12:00:00	2.42145
2020-07-05 18:00:00	2.42145
2020-07-06	2.42145
2020-07-06 06:00:00	2.42145
2020-07-06 12:00:00	2.42145
2020-07-06 18:00:00	2.42145
2020-07-07	2.42145
2020-07-07 06:00:00	2.42145
2020-07-07 12:00:00	2.42145
2020-07-07 18:00:00	2.42145
2020-07-08	2.42145
2020-07-08 06:00:00	2.42145
2020-07-08 12:00:00	2.42145
2020-07-08 18:00:00	0.188705
2020-07-09	0.188705
2020-07-09 06:00:00	0.188705
2020-07-09 12:00:00	0.188705
2020-07-09 18:00:00	0.188705
2020-07-10	0.188705
2020-07-10 06:00:00	0.188705
2020-07-10 12:00:00	0.188705
2020-07-10 18:00:00	0.188705
2020-07-11	0.188705
2020-07-11 06:00:00	0.188705
2020-07-11 12:00:00	0.188705
2020-07-11 18:00:00	0.188705
2020-07-12	0.188705
2020-07-12 06:00:00	0.188705
2020-07-12 12:00:00	0.188705
2020-07-12 18:00:00	0.188705
2020-07-13	0.188705
2020-07-13 06:00:00	0.188705
2020-07-13 12:00:00	0.188705
2020-07-13 18:00:00	0.188705
2020-07-14	0.188705
2020-07-14 06:00:00	0.188705
2020-07-14 12:00:00	0.188705
2020-07-14 18:00:00	2.43863
2020-07-15	2.43863
2020-07-15 06:00:00	2.43863
2020-07-15 12:00:00	2.43863
2020-07-15 18:00:00	2.43863
2020-07-16	2.43863
2020-07-16 06:00:00	2.43863
2020-07-16 12:00:00	2.43863
2020-07-16 18:00:00	2.43863
2020-07-17	2.43863
2020-07-17 06:00:00	2.43863
2020-07-17 12:00:00	2.43863
2020-07-17 18:00:00	2.43863
2020-07-18	2.43863
2020-07-18 06:00:00	2.43863
2020-07-18 12:00:00	2.43863
2020-07-18 18:00:00	2.43863
2020-07-19	2.43863
2020-07-19 06:00:00	2.43863
2020-07-19 12:00:00	2.43863
2020-07-19 18:00:00	2.43863
2020-07-20	2.43863
2020-07-20 06:00:00	2.43863
2020-07-20 12:00:00	2.43863
2020-07-20 18:00:00	2.43863
2020-07-21	2.43863
2020-07-21 06:00:00	2.43863
2020-07-21 12:00:00	2.43863
2020-07-21 18:00:00	2.43863
2020-07-22	2.43863
2020-07-22 06:00:00	2.43863
2020-07-22 12:00:00	2.43863
2020-07-22 18:00:00	2.43863
2020-07-23	2.43863
2020-07-23 06:00:00	2.43863
2020-07-23 12:00:00	2.43863
2020-07-23 18:00:00	2.43863
2020-07-24	2.43863
2020-07-24 06:00:00	2.43863
2020-07-24 12:00:00	2.43863
2020-07-24 18:00:00	2.43863
2020-07-25	2.43863
2020-07-25 06:00:00	2.43863
2020-07-25 12:00:00	2.43863
2020-07-25 18:00:00	2.43863
2020-07-26	2.43863
2020-07-26 06:00:00	2.43863
2020-07-26 12:00:00	2.43863
2020-07-26 18:00:00	2.43863
2020-07-27	2.43863
2020-07-27 06:00:00	2.43863
2020-07-27 12:00:00	2.43863
2020-07-27 18:00:00	2.43863
2020-07-28	2.43863
2020-07-28 06:00:00	2.43863
2020-07-28 12:00:00	2.43863
2020-07-28 18:00:00	2.43863
2020-07-29	2.43863
2020-07-29 06:00:00	2.43863
2020-07-29 12:00:00	2.43863
2020-07-29 18:00:00	2.43863
2020-07-30	2.43863
2020-07-30 06:00:00	2.43863
2020-07-30 12:00:00	2.43863
2020-07-30 18:00:00	2.43863
2020-07-31	2.43863
2020-07-31 06:00:00	2.43863
2020-07-31 12:00:00	2.43863
2020-07-31 18:00:00	2.43863
2020-08-01	2.43863
2020-08-01 06:00:00	2.43863
2020-08-01 12:00:00	2.43863
2020-08-01 18:00:00	2.43863
2020-08-02	2.43863
2020-08-02 06:00:00	2.43863
2020-08-02 12:00:00	2.43863

## Sheet: Gas Outflow Volume Composition 
Date	CH4 L/L&d	CO L/L&d	CO2 L/L&d	O2 L/L&d	H2 L/L&d
2018-07-03 08:25:00	0.257835	0.150567	0.19874	0.011312	0.0390069
2018-07-03 09:45:00	0.215839	0.128975	0.169765	0.00941304	0.0330282
2018-07-06 17:07:46	0.0601956	0.226499	0.143106	0.0135857	-0.000161116
2018-07-06 18:53:33	0.0608726	0.226307	0.141888	0.0137178	-0.000159745
2018-07-06 20:11:25	0.0608726	0.224374	0.144118	0.0137178	-0.000159745
2018-07-06 21:51:23	0.0614671	0.228536	0.145604	0.0156996	-0.000110215
2018-07-06 23:57:20	0.059089	0.231905	0.1461	0.0119838	-0.000110215
2018-07-07 01:05:17	0.059089	0.225563	0.146347	0.013594	-6.0657e-05
2018-07-07 04:14:52	0.059089	0.224028	0.145356	0.0129747	-6.0657e-05
2018-07-07 05:52:09	0.0593862	0.232004	0.146347	0.0132224	-6.0657e-05
2018-07-07 07:20:47	0.0584944	0.230419	0.1461	0.0130985	-0.000110215
2018-07-07 09:16:24	0.0587917	0.233094	0.147338	0.0139656	-6.0657e-05
2018-07-07 12:12:08	0.059089	0.231459	0.148081	0.0134701	-1.11271e-05
2018-07-07 14:11:16	0.0584944	0.235522	0.146595	0.0129747	-6.0657e-05
2018-07-07 16:09:33	0.059089	0.226505	0.148329	0.0134701	-0.000110215
2018-07-07 17:12:07	0.059089	0.224771	0.14709	0.0134701	-0.000110215
2018-07-07 18:34:41	0.0611698	0.224969	0.147834	-0.178511	-0.000159745
2018-07-07 21:17:47	0.0611698	0.219469	0.150806	0.0137178	-0.000110215
2018-07-07 23:17:03	0.060278	0.221996	0.14932	0.013594	-6.0657e-05
2018-07-08 12:47:18	0.0605753	0.216893	0.150559	0.0137178	-0.000110215
2018-07-08 15:00:36	0.060278	0.218825	0.150559	0.0130985	-6.0657e-05
2018-07-08 19:05:25	0.0623955	0.208293	0.151188	-0.176683	-0.00015833
2018-07-08 21:02:55	0.0638686	0.206574	0.15438	-0.175824	-0.000109239
2018-07-08 22:29:15	0.0618062	0.2079	0.156099	0.0144556	-0.000109239
2018-07-08 23:33:44	0.0618062	0.216641	0.153644	0.0133508	-0.000109239
2018-07-09 01:08:24	0.0615116	0.215609	0.155362	0.0134735	-6.01194e-05
2018-07-09 02:59:32	0.0615116	0.217672	0.155362	0.0117548	-6.01194e-05
2018-07-09 04:29:43	0.0626901	0.211043	0.155608	0.0131052	-6.01194e-05
2018-07-09 06:10:39	0.0618062	0.212418	0.15659	0.0129825	-6.01194e-05
2018-07-09 08:18:07	0.0623955	0.213007	0.155117	0.0138418	-0.000109239
2018-07-09 10:16:11	0.0621009	0.206721	0.155608	0.0122459	-6.01194e-05
2018-07-09 12:38:22	0.0632794	0.216395	0.158554	0.0129825	-6.01194e-05
2018-07-09 14:17:43	0.0638686	0.20623	0.157081	0.0127369	-6.01194e-05
2018-07-09 15:45:50	0.063574	0.201369	0.1588	-0.176192	-0.000109239
2018-07-09 16:53:14	0.0641633	0.203235	0.156345	-0.176806	-0.00015833
2018-07-09 18:44:48	0.0659311	0.198472	0.159045	-0.17656	-0.000109239
2018-07-09 19:57:01	0.0671096	0.195133	0.161255	-0.177051	-0.00015833
2018-07-09 21:06:55	0.0662257	0.195476	0.162483	-0.17742	-6.01194e-05
2018-07-09 23:22:46	0.0665203	0.19307	0.162728	0.0120004	-0.000109239
2018-07-10 01:53:44	0.0665203	0.195574	0.163956	0.013719	-6.01194e-05
2018-07-10 05:52:37	0.0679935	0.192334	0.165429	0.0135963	-1.10285e-05
2018-07-10 07:00:17	0.0694666	0.185508	0.168866	0.0128597	-1.10285e-05
2018-07-10 08:27:28	0.0676988	0.189093	0.167639	0.013719	-6.01194e-05
2018-07-10 09:44:16	0.0679935	0.192579	0.169603	0.0128597	-6.01194e-05
2018-07-10 10:59:27	0.066483	0.182428	0.163493	-0.168389	-5.75372e-05
2018-07-10 14:06:55	0.066201	0.18318	0.161378	-0.168859	-0.000104547
2018-07-10 15:19:08	0.0681748	0.182146	0.167253	-0.168977	-5.75372e-05
2018-07-10 17:24:21	0.0687388	0.17754	0.167723	-0.168859	-5.75372e-05
2018-07-10 18:32:08	0.0701487	0.175002	0.170543	-0.168977	-0.000151529
2018-07-10 19:36:55	0.0695847	0.170256	0.171483	-0.169094	-0.000104547
2018-07-10 21:19:53	0.0709946	0.174298	0.175947	-0.169094	-5.75372e-05
2018-07-10 23:16:06	0.0724045	0.170679	0.174302	0.0123074	-5.75372e-05
2018-07-11 01:57:59	0.0732504	0.166026	0.175712	0.0126598	-1.05548e-05
2018-07-11 04:38:02	0.0755062	0.168846	0.182527	0.0128948	3.64547e-05
2018-07-11 06:12:47	0.0752242	0.165556	0.180647	0.0131298	8.34371e-05
2018-07-11 07:51:04	0.0763521	0.160763	0.180882	0.0131298	3.64547e-05
2018-07-11 09:23:57	0.0760702	0.159729	0.179237	0.0125423	-1.05548e-05
2018-07-11 10:57:17	0.0749423	0.162549	0.181822	-0.168037	3.64547e-05
2018-07-11 12:02:28	0.100826	0.227774	0.247093	-0.230574	-1.43624e-05
2018-07-12 13:05:15	0.0962721	0.330609	0.241975	-0.267808	5.82216e-05
2018-07-12 17:12:51	0.0976231	0.32468	0.2431	-0.269872	-9.18924e-05
2018-07-12 20:14:14	0.0971728	0.325956	0.244977	-0.269497	-1.6857e-05
2018-07-13 07:55:40	0.101226	0.31132	0.247604	0.0183426	-1.6857e-05
2018-07-13 10:45:27	0.0980735	0.326481	0.24873	-0.269684	-1.6857e-05
2018-07-14 00:54:28	0.105729	0.288577	0.264867	0.0172167	-1.6857e-05
2018-07-14 03:49:52	0.10708	0.287602	0.268995	0.0194684	5.82216e-05
2018-07-14 17:12:34	0.109332	0.269588	0.278002	-0.269684	-0.000242006
2018-07-14 18:55:19	0.108882	0.276118	0.279128	-0.27006	-0.000242006
2018-07-14 21:57:18	0.109782	0.268912	0.284007	-0.27006	-0.000166971
2018-07-15 11:23:05	0.10618	0.286701	0.271622	-0.269872	-1.6857e-05
2018-07-15 14:55:10	0.108431	0.283323	0.273123	-0.271373	-0.000242006
2018-07-15 19:15:51	0.109782	0.274392	0.275	-0.270435	-0.000166971
2018-07-15 21:16:03	0.110233	0.282498	0.276126	-0.27006	-9.18924e-05
2018-07-15 23:02:34	0.109782	0.284224	0.274624	-0.27081	-9.18924e-05
2018-07-16 00:30:27	0.109782	0.283549	0.277627	0.019656	-0.000166971
2018-07-16 03:20:06	0.110233	0.283699	0.276501	0.0168414	5.82216e-05
2018-07-16 05:17:35	0.112484	0.285575	0.271622	0.017592	0.000133257
2018-07-16 07:26:21	0.0305221	0.123002	0.0873571	0.570191	0.00193463
2018-07-16 11:22:18	0.109332	0.273341	0.267869	-0.270623	-9.18924e-05
2018-07-16 13:51:52	0.0661788	0.181199	0.161126	-0.167843	-0.000103629
2018-07-17 06:00:34	0.122554	0.477037	0.3051	0.0218466	-2.2623e-05
2018-07-17 08:57:33	0.11651	0.488117	0.300063	0.0188248	-0.000123324
2018-07-17 15:32:57	0.108432	0.462997	0.289903	0.0202943	-0.000324124
2018-07-18 05:19:33	0.124114	0.47878	0.298447	0.0210482	-2.2577e-05
2018-07-19 11:34:01	0.123723	0.455929	0.308531	0.0179758	-0.000222924
2018-07-20 17:53:50	0.0106875	0.0243283	0.0204304	-0.359055	0.0243283
2018-07-23 17:43:09	0.109908	0.441534	0.240296	-0.356701	-0.000220539
2018-07-23 19:08:24	0.115857	0.445301	0.294325	-0.356949	-0.000220539
2018-07-24 09:23:33	0.114667	0.464732	0.270037	0.0529765	-0.000121373
2018-07-24 17:32:42	0.128832	0.433927	0.327377	0.0184411	-0.000326913
2018-07-25 12:55:26	0.142215	0.379278	0.382634	0.0197085	-0.000225552
2018-07-25 14:42:35	0.140999	0.365895	0.380606	0.0189481	-0.000326913
2018-07-25 17:10:45	0.113836	0.289982	0.303113	0.0152322	0.000144707
2018-07-27 06:22:51	0.118377	0.316602	0.261922	0.193236	7.69921e-05
2018-07-27 09:33:08	0.132074	0.370894	0.360185	0.0488214	-0.000121518
2018-07-27 12:12:23	0.0364105	0.105167	0.0971078	0.0116701	-6.22752e-05
2018-07-27 15:14:27	0.0583362	0.0881119	0.142162	0.0141476	0.0065134
2018-07-28 12:36:20	0.122249	0.0602523	0.162647	0.0251581	0.0451617
2018-07-28 14:48:27	0.196716	0.0569553	0.222527	0.0166708	0.0589027
2018-07-28 17:16:09	0.229266	0.0541384	0.246871	0.0131933	0.0631454
2018-07-28 19:39:24	0.241785	0.0522257	0.25	0.0124978	0.0626237
2018-07-28 22:53:02	0.251384	0.0537906	0.25626	0.0137149	0.0635627
2018-07-29 03:48:29	0.253887	0.0544862	0.254347	0.0160623	0.0636323
2018-07-29 05:24:01	0.257643	0.0548687	0.259912	0.0146713	0.0656493
2018-07-29 07:14:41	0.260982	0.053269	0.265128	0.0130194	0.0676663
2018-07-29 09:53:50	0.264738	0.0638061	0.264954	0.0137149	0.0688834
2018-07-29 11:13:41	0.265155	0.0537906	0.268258	0.0137149	0.0698224
2018-07-29 19:17:22	0.263486	0.0549035	0.260433	0.017888	0.0693355
2018-07-29 21:07:08	0.266198	0.0530951	0.264432	0.0155406	0.0691269
2018-07-30 04:44:30	0.266824	0.0480178	0.249653	0.0178011	0.0678401
2018-07-30 14:52:24	0.256862	0.0531146	0.25907	0.0154857	0.0646527
2018-07-30 17:17:52	0.260063	0.0478124	0.269908	0.0135683	0.0649195
2018-07-30 20:03:55	0.261464	0.0505135	0.264072	0.0119009	0.0646861
2018-07-30 22:24:27	0.261064	0.0491796	0.26724	0.0110673	0.0659199
2018-07-31 00:47:41	0.261664	0.0493464	0.266907	0.0115675	0.0663201
2018-07-31 03:16:22	0.261464	0.0512138	0.269908	0.011234	0.0674206
2018-07-31 05:49:54	0.261864	0.0502801	0.264573	0.0110673	0.0674206
2018-07-31 08:31:37	0.261464	0.0486794	0.262238	0.011234	0.0673872
2018-07-31 11:13:33	0.260463	0.0528145	0.262072	0.0110673	0.0670871
2018-07-31 13:28:22	0.260664	0.0527478	0.264739	0.0114841	0.066887
2018-07-31 16:01:33	0.278588	0.0554184	0.283716	0.0123306	0.0689528
2018-07-31 18:45:36	0.279877	0.0516947	0.285864	0.0125991	0.066518
2018-07-31 21:28:06	0.282884	0.0589989	0.296606	0.0126886	0.0658019
2018-08-01 00:09:20	0.285677	0.0510502	0.29034	0.0125991	0.0667686
2018-08-01 02:43:24	0.285248	0.0526614	0.28855	0.0124201	0.0680218
2018-08-01 04:41:29	0.284603	0.0637968	0.299291	0.0126886	0.0710295
2018-08-01 07:31:10	0.285248	0.0566358	0.283179	0.0143894	0.0700269
2018-08-01 10:13:14	0.283099	0.0574951	0.27566	0.0125096	0.0692392
2018-08-02 09:08:45	0.265581	0.0487319	0.248299	0.0310851	0.0591122
2018-08-02 11:31:08	0.281853	0.0532094	0.267808	0.0168837	0.0645855
2018-08-02 13:48:18	0.283543	0.0563792	0.275556	0.0140661	0.0649024
2018-08-02 15:18:26	0.285234	0.0545126	0.280311	0.0130976	0.064515
2018-08-02 16:56:53	0.285445	0.0538434	0.279255	0.0124812	0.0644798
2018-08-02 19:33:42	0.285657	0.0525754	0.287707	0.0124812	0.0649376
2018-08-02 22:06:50	0.289038	0.0572949	0.270273	0.0143303	0.0639515
2018-08-02 23:17:41	0.290517	0.057154	0.276261	0.0130095	0.0656068
2018-08-03 00:45:50	0.287136	0.0556044	0.276965	0.0122171	0.0676496
2018-08-03 03:32:19	0.289883	0.0593377	0.281544	0.0130976	0.0707489
2018-08-03 05:06:15	0.288615	0.0626131	0.291758	0.0133617	0.0734609
2018-08-03 06:32:44	0.288404	0.064515	0.283481	0.0123932	0.0741653
2018-08-03 09:07:03	0.286291	0.0612043	0.276965	0.0123932	0.0753275
2018-08-03 10:29:47	0.286291	0.064198	0.273267	0.0118649	0.0749049
2018-08-03 13:00:56	0.285445	0.0637754	0.284714	0.0123932	0.0745879
2018-08-03 14:17:07	0.284811	0.063388	0.28172	0.0124812	0.0734256
2018-08-03 16:22:18	0.289009	0.0595624	0.281255	0.0110161	0.0720249
2018-08-03 18:35:08	0.288368	0.0607375	0.281433	0.0128855	0.0699241
2018-08-03 20:40:11	0.290291	0.0644406	0.280543	0.0142207	0.0690695
2018-08-03 21:51:26	0.290932	0.0620193	0.28446	0.0138646	0.0693188
2018-08-03 23:11:04	0.290505	0.0701733	0.286952	0.0130635	0.0707786
2018-08-04 00:52:23	0.291573	0.0666482	0.278941	0.0126184	0.0713484
2018-08-04 03:36:09	0.290718	0.0636216	0.280543	0.0134195	0.0743749
2018-08-04 04:57:11	0.291359	0.0714552	0.282323	0.0131525	0.0755144
2018-08-04 06:38:33	0.291146	0.0735204	0.298346	0.0127074	0.0786122
2018-08-04 08:55:06	0.290718	0.0680725	0.276448	0.0127964	0.0779356
2018-08-04 11:19:32	0.28965	0.0686066	0.279653	0.0127964	0.0799296
2018-08-04 13:55:51	0.288652	0.0694383	0.274785	0.012016	0.0799605
2018-08-04 16:14:13	0.287154	0.0732192	0.280135	0.0117485	0.0802815
2018-08-04 18:51:54	0.288866	0.0694027	0.282097	0.0113026	0.0798535
2018-08-04 21:21:36	0.289294	0.0746816	0.280135	0.0123726	0.0801388
2018-08-04 23:51:24	0.28908	0.0674766	0.269078	0.0118376	0.0819579
2018-08-05 02:24:02	0.287368	0.0738256	0.277282	0.0119268	0.0865235
2018-08-05 05:02:48	0.288652	0.0804242	0.269791	0.0132643	0.0886636
2018-08-05 06:16:07	0.286084	0.0742536	0.28281	0.012551	0.0914101
2018-08-05 08:34:34	0.283088	0.0849541	0.275855	0.012016	0.0931578
2018-08-05 11:57:51	0.28266	0.0794968	0.272288	0.0126402	0.0925515
2018-08-05 13:17:14	0.282232	0.0817083	0.274428	0.0124618	0.0913031
2018-08-05 14:52:58	0.281376	0.0799605	0.276568	0.0115701	0.0920878
2018-08-05 16:20:31	0.28266	0.0762153	0.274785	0.0126402	0.0920878
2018-08-05 17:52:58	0.280733	0.0792471	0.271931	0.0126402	0.0919094
2018-08-05 19:30:16	0.281376	0.0812446	0.266224	0.0126402	0.0910177
2018-08-05 21:20:13	0.280947	0.0749313	0.2689	0.0129077	0.0917311
2018-08-05 22:59:58	0.282232	0.0810306	0.27853	0.0128185	0.0931935
2018-08-06 00:34:11	0.283516	0.0760013	0.274428	0.0121943	0.0951552
2018-08-06 04:16:18	0.282446	0.0913031	0.264798	0.012551	0.0991501
2018-08-06 06:15:08	0.279663	0.0839197	0.288696	0.0134427	0.103858
2018-08-06 09:38:37	0.0434278	0.0133622	0.0419914	0.00209072	0.0166677
2018-08-07 13:52:29	0.334785	0.0534595	0.26936	0.0145919	0.0603363
2018-08-07 16:34:24	0.315805	0.0764624	0.264203	0.0117552	0.0791099
2018-08-07 18:40:18	0.305903	0.0867776	0.261624	0.0114974	0.0850584
2018-08-07 21:00:26	0.297444	0.0887375	0.255263	0.0118412	0.088875
2018-08-07 23:12:55	0.289605	0.093345	0.254747	0.0117552	0.0923134
2018-08-08 01:27:56	0.28486	0.0942389	0.25234	0.0115833	0.0933793
2018-08-08 03:44:02	0.279496	0.0894252	0.239102	0.0114974	0.0933793
2018-08-08 06:17:37	0.27702	0.087259	0.253716	0.0113254	0.0921759
2018-08-08 08:40:23	0.273719	0.0858148	0.256466	0.0111535	0.0916257
2018-08-08 10:07:27	0.278213	0.0881787	0.26937	0.0113953	0.0907631
2018-08-08 15:28:51	0.265256	0.063645	0.266715	0.0214847	0.0789741
2018-08-08 18:32:06	0.274814	0.0551131	0.279283	0.0139619	0.0671144
2018-08-08 21:12:39	0.278638	0.0505463	0.283	0.0128113	0.0593614
2018-08-08 23:57:59	0.279912	0.0472539	0.280876	0.0125458	0.0546175
2018-08-09 02:43:30	0.280762	0.0442093	0.280876	0.0128113	0.0508295
2018-08-09 05:31:25	0.282886	0.0380847	0.286717	0.0126343	0.0481035
2018-08-09 08:21:30	0.283948	0.0338365	0.285832	0.0123688	0.0436075
2018-08-09 11:09:55	0.285222	0.0318539	0.293798	0.0121033	0.0401734
2018-08-09 16:31:19	0.274879	0.023863	0.27811	0.0167842	0.0316827
2018-08-09 18:56:38	0.281052	0.0197474	0.284455	0.0137833	0.0269497
2018-08-09 21:32:56	0.284345	0.0184441	0.284627	0.0136975	0.0241374
2018-08-09 23:06:45	0.286197	0.0180325	0.287199	0.0134403	0.0240002
2018-08-10 00:40:23	0.28846	0.0172437	0.286513	0.0121542	0.0233486
2018-08-10 03:06:59	0.289078	0.0183412	0.287713	0.0127544	0.0233829
2018-08-10 04:51:40	0.289901	0.0183412	0.291486	0.0123257	0.0239659
2018-08-10 07:02:26	0.289901	0.0197817	0.285313	0.0121542	0.0240688
2018-08-10 08:45:20	0.28846	0.0204333	0.28617	0.0116397	0.0250634
2018-08-10 10:42:18	0.287843	0.02352	0.283941	0.0111253	0.0258522
2018-08-10 13:37:28	0.289897	0.025486	0.290701	0.0113937	0.0267313
2018-08-10 16:18:21	0.290105	0.0256244	0.286204	0.0122585	0.0262816
2018-08-10 17:53:18	0.290935	0.0262124	0.288279	0.0124314	0.0264891
2018-08-10 19:26:00	0.292181	0.0269734	0.293814	0.0127773	0.0267313
2018-08-10 21:14:18	0.294048	0.0279074	0.286204	0.0128638	0.0276998
2018-08-10 22:50:01	0.294671	0.0297061	0.287588	0.0126044	0.0295332
2018-08-11 00:21:45	0.296331	0.0315049	0.291739	0.0129503	0.0317124
2018-08-11 01:53:56	0.295294	0.0320583	0.282053	0.0129503	0.0328885
2018-08-11 03:26:52	0.296124	0.0327156	0.289317	0.0125179	0.0354829
2018-08-11 07:17:21	0.294879	0.0375238	0.285166	0.0133826	0.0392533
2018-08-11 08:56:55	0.294671	0.0380772	0.285512	0.0132962	0.0407407
2018-08-11 10:24:27	0.293426	0.0387345	0.282745	0.0137286	0.0415018
2018-08-11 11:40:58	0.292596	0.0390112	0.284301	0.0118261	0.042332
2018-08-11 13:54:31	0.292596	0.0410521	0.282918	0.012172	0.0429892
2018-08-11 15:32:12	0.293011	0.0415018	0.285166	0.0118261	0.0433005
2018-08-11 17:08:26	0.291143	0.0415018	0.279286	0.012172	0.0427125
2018-08-11 18:36:32	0.293011	0.0418131	0.282226	0.0124314	0.0427816
2018-08-11 20:54:09	0.293011	0.0434389	0.285339	0.0125179	0.0444074
2018-08-11 22:36:04	0.295501	0.0425049	0.279632	0.0129503	0.0453414
2018-08-11 23:52:59	0.294464	0.0449609	0.283437	0.0128638	0.0475898
2018-08-12 01:25:02	0.293841	0.0463791	0.283264	0.0127773	0.0495961
2018-08-12 02:52:29	0.295294	0.0462754	0.282745	0.0129503	0.0511527
2018-08-12 04:10:16	0.293633	0.0486968	0.284474	0.0128638	0.0533666
2018-08-12 05:46:39	0.293841	0.0504609	0.280496	0.0126044	0.0550616
2018-08-12 07:11:30	0.291973	0.0497691	0.276345	0.0126908	0.056549
2018-08-12 08:41:27	0.291973	0.0493194	0.274962	0.0125179	0.058244
2018-08-12 10:21:37	0.291143	0.05181	0.277729	0.0125179	0.0602156
2018-08-12 13:16:20	0.289067	0.0564798	0.279286	0.0126044	0.0630175
2018-08-12 15:07:21	0.278781	0.0517231	0.268103	0.0116304	0.0618761
2018-08-12 17:51:52	0.278181	0.0545193	0.266438	0.0127122	0.0634074
2018-08-12 19:00:00	0.277782	0.0532876	0.269101	0.01188	0.0642729
2018-08-12 21:12:39	0.275785	0.0554514	0.262277	0.0122129	0.0662036
2018-08-12 23:09:54	0.276783	0.0583475	0.264774	0.0121297	0.0682675
2018-08-13 01:03:26	0.273987	0.0577483	0.260613	0.0123794	0.0692994
2018-08-13 03:00:14	0.274387	0.0600452	0.260779	0.0125458	0.0712302
2018-08-13 05:21:19	0.273188	0.0633075	0.268768	0.0129619	0.0741596
2018-08-13 07:14:43	0.273188	0.0644393	0.261778	0.0134612	0.0755244
2018-08-13 09:02:23	0.27219	0.0633741	0.263609	0.0127955	0.077322
2018-08-13 10:45:53	0.270592	0.0655711	0.254953	0.0119633	0.0771223
2018-08-13 13:13:15	0.305983	0.0758499	0.298765	0.0207188	0.0888499
2018-08-13 16:35:49	0.326732	0.132986	0.341327	0.0126197	0.1751
2018-08-13 18:15:50	0.317434	0.151491	0.332895	0.0133033	0.196111
2018-08-13 19:32:14	0.312238	0.15541	0.329021	0.0130754	0.201991
2018-08-13 22:53:17	0.307863	0.173368	0.325375	0.0137591	0.212292
2018-08-14 00:03:43	0.306222	0.174371	0.316943	0.0142149	0.215209
2018-08-14 01:34:00	0.303214	0.183213	0.315804	0.0151264	0.219219
2018-08-14 02:39:19	0.302667	0.183578	0.31398	0.0150125	0.221453
2018-08-14 04:05:02	0.301026	0.186358	0.319678	0.0155822	0.225145
2018-08-14 05:29:10	0.299112	0.182073	0.310562	0.0156961	0.227423
2018-08-14 06:46:11	0.29583	0.185127	0.311702	0.0156961	0.230021
2018-08-14 08:10:07	0.295283	0.181344	0.302586	0.0153543	0.231252
2018-08-14 10:49:35	0.291665	0.191096	0.309252	0.0135537	0.232458
2018-08-14 12:01:37	0.291391	0.180185	0.304687	0.0134396	0.23086
2018-08-14 13:35:12	0.291391	0.191278	0.31085	0.012983	0.230495
2018-08-14 14:55:26	0.292213	0.180504	0.309937	0.0134396	0.229491
2018-08-14 16:20:53	0.289748	0.189544	0.310165	0.0128689	0.229673
2018-08-14 17:53:41	0.291665	0.188996	0.317698	0.0128689	0.230814
2018-08-14 19:20:50	0.291939	0.182833	0.313589	0.0130972	0.231773
2018-08-14 20:35:44	0.292487	0.174204	0.311763	0.0138961	0.233234
2018-08-14 21:55:41	0.290843	0.175893	0.307654	0.0137819	0.234832
2018-08-14 23:21:08	0.2892	0.187352	0.318611	0.0136678	0.238621
2018-08-15 03:05:57	0.288652	0.180048	0.316328	0.0130972	0.243095
2018-08-15 05:39:18	0.288926	0.185343	0.313817	0.0140102	0.246063
2018-08-15 06:55:50	0.288104	0.176852	0.311763	0.0137819	0.247295
2018-08-15 08:19:20	0.28783	0.181554	0.314046	0.0136678	0.249076
2018-08-15 09:49:18	0.284817	0.175254	0.315415	0.012983	0.250856
2018-08-15 11:23:48	0.288138	0.180172	0.317237	0.0142146	0.253867
2018-08-15 12:47:01	0.287026	0.188742	0.319089	0.0138672	0.253913
2018-08-15 14:22:22	0.288971	0.184712	0.321869	0.0131724	0.253172
2018-08-15 15:25:13	0.28786	0.193883	0.320711	0.0136356	0.252987
2018-08-15 16:41:53	0.288415	0.186657	0.325111	0.0137514	0.25294
2018-08-15 18:13:39	0.287582	0.177254	0.318395	0.0131724	0.25169
2018-08-15 19:51:56	0.289249	0.176004	0.319089	0.0169937	0.251273
2018-08-15 21:04:31	0.288415	0.188093	0.322795	0.0137514	0.252524
2018-08-15 22:23:05	0.289249	0.181192	0.324648	0.0137514	0.253913
2018-08-16 00:04:37	0.289805	0.188371	0.325574	0.0138672	0.25572
2018-08-16 01:17:08	0.28786	0.185777	0.322795	0.0138672	0.259147
2018-08-16 02:43:03	0.288138	0.182211	0.317468	0.013404	0.261324
2018-08-16 03:57:14	0.288138	0.182303	0.321405	0.013983	0.264103
2018-08-16 05:19:59	0.286748	0.184295	0.320247	0.0138672	0.265122
2018-08-16 06:45:35	0.284525	0.198747	0.322795	0.0138672	0.265122
2018-08-16 08:18:57	0.283691	0.188371	0.323258	0.0130566	0.26503
2018-08-16 09:40:08	0.283691	0.187954	0.321405	0.0129408	0.264891
2018-08-16 11:16:34	0.28305	0.197999	0.321025	0.0126729	0.268942
2018-08-16 12:59:57	0.284179	0.194471	0.321966	0.0140842	0.268942
2018-08-16 14:04:48	0.285873	0.185956	0.323378	0.0129081	0.268801
2018-08-16 15:47:16	0.28559	0.19353	0.319614	0.0131433	0.268754
2018-08-16 17:12:48	0.286155	0.188496	0.324554	0.0129081	0.26866
2018-08-16 18:39:03	0.287002	0.183604	0.321025	0.0134961	0.268754
2018-08-16 19:54:39	0.285026	0.18972	0.322437	0.0130257	0.268754
2018-08-16 21:15:44	0.286155	0.188967	0.322907	0.013849	0.268895
2018-08-16 22:37:03	0.288695	0.188355	0.326671	0.0134961	0.268895
2018-08-16 23:52:26	0.28559	0.19353	0.322672	0.0123201	0.268942
2018-08-17 01:07:45	0.287284	0.189249	0.327612	0.0132609	0.268989
2018-08-17 03:20:21	0.28559	0.194095	0.322672	0.0134961	0.268989
2018-08-17 04:40:08	0.286719	0.186426	0.324083	0.0130257	0.268989
2018-08-17 06:10:19	0.283897	0.190943	0.320555	0.0129081	0.269036
2018-08-17 07:39:24	0.284461	0.196729	0.319144	0.0127905	0.268942
2018-08-17 09:09:02	0.283897	0.196118	0.321025	0.0130257	0.268989
2018-08-17 10:48:42	0.279663	0.20228	0.324554	0.0130257	0.268848
2018-08-17 12:54:08	0.27938	0.198658	0.316556	0.0126729	0.268707
2018-08-17 14:22:23	0.280703	0.191267	0.315444	0.0128122	0.269116
2018-08-17 18:51:18	0.281834	0.196403	0.319921	0.0139903	0.269446
2018-08-17 19:57:12	0.28042	0.202105	0.316386	0.0142259	0.269493
2018-08-17 21:04:55	0.279854	0.201728	0.316857	0.0134012	0.269493
2018-08-17 22:15:27	0.28042	0.195178	0.316857	0.0132834	0.26954
2018-08-17 23:29:07	0.278723	0.207807	0.319921	0.0134012	0.269587
2018-08-18 01:23:22	0.279006	0.207383	0.323219	0.0134012	0.269681
2018-08-18 02:38:47	0.276744	0.211436	0.316151	0.0142259	0.269681
2018-08-18 03:42:02	0.275896	0.216101	0.313794	0.0134012	0.269728
2018-08-18 05:04:09	0.275048	0.200927	0.319685	0.0134012	0.269776
2018-08-18 06:30:49	0.273069	0.213604	0.312616	0.013519	0.269776
2018-08-18 07:45:18	0.271655	0.208844	0.312616	0.013519	0.269728
2018-08-18 09:02:15	0.271938	0.21629	0.316151	0.0131656	0.269634
2018-08-18 10:19:16	0.270241	0.216195	0.313323	0.0156396	0.269776
2018-08-18 11:25:38	0.267696	0.218976	0.306255	0.0132834	0.269493
2018-08-18 13:06:19	0.268262	0.207242	0.301542	0.0169355	0.269823
2018-08-18 14:30:55	0.1123	0.0948731	0.133828	0.00540332	0.113614
2018-08-18 17:46:57	0.111942	0.0912362	0.126574	0.00803656	0.113634
2018-08-18 21:11:25	0.118501	0.0832668	0.123195	0.0116138	0.113753
2018-08-18 22:54:42	0.12327	0.0768873	0.123493	0.01221	0.104611
2018-08-19 00:29:03	0.128279	0.0758737	0.127866	0.0112163	0.0973971
2018-08-19 03:10:30	0.138295	0.0624192	0.127766	0.0162841	0.0815974
2018-08-19 04:26:21	0.140203	0.0607696	0.129058	0.0114647	0.0756352
2018-08-19 07:14:14	0.150577	0.05127	0.134126	0.0115641	0.0617832
2018-08-19 10:10:48	0.157851	0.0440359	0.138299	0.0109182	0.0510712
2018-08-19 14:04:07	0.164171	0.0382526	0.140486	0.0108188	0.0417107
2018-08-19 18:55:31	0.168106	0.0330656	0.143765	0.0116635	0.0338804
2018-08-19 21:29:13	0.169537	0.030641	0.140784	0.0118622	0.0311577
2018-08-19 23:54:16	0.171325	0.0305018	0.144162	0.0116635	0.0298659
2018-08-20 02:44:37	0.171802	0.029846	0.145951	0.0118622	0.0288324
2018-08-20 05:30:29	0.172875	0.0282163	0.14615	0.0115144	0.0280772
2018-08-20 08:00:25	0.171921	0.0288126	0.142175	0.0118622	0.0278984
2018-08-20 09:42:10	0.172518	0.0278984	0.145553	0.0109182	0.0274413
2018-08-20 13:17:05	0.170967	0.0287331	0.14456	0.011415	0.0268649
2018-08-20 15:48:48	0.170729	0.0294485	0.14615	0.0111169	0.0264675
2018-08-20 17:24:51	0.378056	0.0623129	0.333543	0.0212984	0.0574385
2018-08-20 19:30:57	0.36291	0.0819411	0.343118	0.0145527	0.0892527
2018-08-20 22:56:59	0.326613	0.124636	0.321792	0.0153143	0.152881
2018-08-21 00:51:06	0.310423	0.141565	0.317005	0.0136823	0.174729
2018-08-21 03:47:37	0.291361	0.16337	0.30199	0.0135735	0.199971
2018-08-21 07:34:35	0.276477	0.177862	0.295244	0.0153143	0.221253
2018-08-21 13:06:08	0.264726	0.196011	0.29198	0.0141175	0.235354
2018-08-21 14:31:07	0.260809	0.191789	0.289804	0.0180344	0.236964
2018-08-21 15:58:42	0.260025	0.193356	0.28741	0.0142263	0.238052
2018-08-21 17:59:02	0.257414	0.19736	0.28654	-0.155722	0.238052
2018-08-21 19:11:22	0.257414	0.195837	0.285669	0.0129207	0.236964
2018-08-21 20:17:18	0.257675	0.193791	0.286322	0.0135735	0.239358
2018-08-21 22:49:28	0.25872	0.199841	0.284581	0.0143351	0.246017
2018-08-22 08:49:38	0.246186	0.218772	0.274571	0.0149879	0.249412
2018-08-22 10:50:55	0.242791	0.219948	0.267173	0.0134647	0.24915
2018-08-22 11:57:05	0.243574	0.21899	0.268261	0.0125943	0.24902
2018-08-22 18:00:31	0.242269	0.224387	0.268696	0.0128119	0.248889
2018-08-22 20:57:20	0.243052	0.224039	0.267826	0.0134647	0.248976
2018-08-22 22:59:53	0.240441	0.232047	0.268914	0.0125943	0.248933
2018-08-23 00:04:44	0.238874	0.230436	0.264779	0.0124855	0.248976
2018-08-23 02:06:47	0.237568	0.228565	0.262168	0.0122679	0.248889
2018-08-23 03:25:17	0.237046	0.23679	0.261733	0.0130295	0.248933
2018-08-23 06:11:31	0.23574	0.237008	0.263691	0.0123767	0.248976
2018-08-23 07:13:04	0.236002	0.234571	0.266955	0.0125943	0.248976
2018-08-23 08:28:32	0.234435	0.235093	0.257598	0.0118327	0.248933
2018-08-23 12:57:35	0.2016	0.214284	0.22004	0.0136016	0.216592
2018-08-23 15:00:24	0.203417	0.206184	0.219662	0.01152	0.21629
2018-08-23 16:24:08	0.206823	0.207396	0.220797	0.0125608	0.21629
2018-08-23 18:21:31	0.211138	0.195019	0.221554	0.0118985	0.216214
2018-08-23 20:21:18	0.215907	0.196533	0.223068	0.0123716	0.21629
2018-08-23 21:49:45	0.21795	0.196647	0.224204	0.0119931	0.216365
2018-08-23 23:37:02	0.221811	0.191802	0.222311	0.0123716	0.214322
2018-08-24 01:06:56	0.223173	0.195701	0.225339	0.0121824	0.213073
2018-08-24 02:28:56	0.223855	0.196609	0.224961	0.012277	0.212202
2018-08-24 04:06:06	0.224763	0.19044	0.226285	0.0103846	0.211483
2018-08-24 05:18:34	0.225898	0.193392	0.22269	0.012277	0.211483
2018-08-24 06:35:46	0.225671	0.198653	0.228745	0.0124662	0.21171
2018-08-24 07:53:49	0.224309	0.194225	0.222879	0.0118985	0.211483
2018-08-24 09:21:45	0.225671	0.190818	0.226285	0.0121824	0.211521
2018-08-24 10:51:02	0.226352	0.193089	0.226474	0.01152	0.210915
2018-08-24 12:31:24	0.2234	0.193922	0.220608	0.0118039	0.209553
2018-08-24 14:13:19	0.224763	0.200507	0.225528	0.01152	0.208758
2018-08-24 16:03:28	0.21613	0.192176	0.214753	0.0115558	0.200673
2018-08-24 17:41:42	0.214599	0.197573	0.213841	0.0117382	0.201183
2018-08-24 19:11:12	0.215911	0.189988	0.2122	0.0113735	0.201329
2018-08-24 20:40:53	0.215911	0.190462	0.213841	0.0113735	0.202131
2018-08-24 22:24:05	0.214817	0.19502	0.214753	0.0120117	0.203335
2018-08-24 23:49:46	0.215911	0.195859	0.2153	0.0119205	0.205194
2018-08-25 01:15:51	0.214161	0.194546	0.210377	0.0118294	0.206434
2018-08-25 02:43:14	0.215693	0.191227	0.212382	0.0120117	0.208331
2018-08-25 04:09:16	0.214817	0.189915	0.212018	0.0123764	0.208878
2018-08-25 05:30:53	0.211754	0.197318	0.211653	0.0119205	0.208878
2018-08-25 06:53:28	0.213942	0.190936	0.204359	0.0119205	0.208878
2018-08-25 09:13:10	0.211317	0.200891	0.208371	0.0123764	0.208878
2018-08-25 10:21:57	0.209128	0.198849	0.204177	0.011647	0.208732
2018-08-25 11:46:29	0.209566	0.197536	0.207277	0.0114647	0.208695
2018-08-25 13:09:20	0.210004	0.205158	0.208918	0.0119205	0.208732
2018-08-25 14:30:02	0.207597	0.207857	0.206912	0.0118294	0.208622
2018-08-25 16:19:54	0.206503	0.208622	0.205089	0.0111912	0.208258
2018-08-25 17:53:34	0.206722	0.208805	0.203265	0.0117382	0.208513
2018-08-25 19:26:11	0.207597	0.199542	0.201077	0.0117382	0.208659
2018-08-25 20:52:14	0.206722	0.207018	0.211471	0.0119205	0.208695
2018-08-25 22:28:27	0.207816	0.209169	0.20363	0.012194	0.208841
2018-08-26 00:45:52	0.206503	0.209279	0.201442	0.0129234	0.208987
2018-08-26 02:01:27	0.207597	0.209242	0.203083	0.0130145	0.208914
2018-08-26 04:16:16	0.205409	0.209315	0.203812	0.0125587	0.209024
2018-08-26 05:38:42	0.204534	0.209315	0.20053	0.0121028	0.208987
2018-08-26 06:58:31	0.204752	0.209279	0.197795	0.0126498	0.208951
2018-08-26 08:27:15	0.20344	0.209242	0.201442	0.012194	0.208914
2018-08-26 10:58:45	0.202564	0.209133	0.197795	0.0119205	0.208841
2018-08-26 13:19:30	0.201033	0.209096	0.196701	0.0118294	0.208732
2018-08-26 15:02:39	0.200376	0.208914	0.20053	0.0114647	0.208586
2018-08-26 16:33:59	0.198407	0.208294	0.194878	-0.131486	0.207893
2018-08-26 21:30:58	0.200595	0.209279	0.201989	0.0142909	0.208987
2018-08-26 22:49:25	0.200814	0.209498	0.195607	0.01657	0.209169
2018-08-27 05:31:22	0.200157	0.209607	0.194331	0.0170259	0.209315
2018-08-27 07:05:49	0.199282	0.209352	0.192872	0.0123764	0.209024
2018-08-27 08:20:53	0.199939	0.209315	0.18959	0.0129234	0.208987
2018-08-27 09:41:15	0.198188	0.209242	0.190684	0.0129234	0.208878
2018-08-27 10:49:41	0.197532	0.209169	0.186855	0.0119205	0.208805
2018-08-27 12:04:57	0.195781	0.209096	0.189043	0.0119205	0.208695
2018-08-27 13:38:50	0.2	0.21254	0.192999	0.0136067	0.212244
2018-08-27 15:21:13	0.00955902	0.0102442	0.00926253	0.000566747	0.0102264
2018-08-28 11:22:08	0.000280395	0.000678947	9.67662e-05	0.0297046	0.00261043
2018-08-28 14:07:41	0.017156	0.00723754	0.00951775	0.00627696	0.00341937
2018-08-29 09:18:52	0.030208	0.00479901	0.0144035	0.00990934	0.00155357
2018-08-29 13:48:32	0.00994104	0.000162239	0.00929349	0.000791891	-9.64575e-07
2018-08-30 09:47:01	0.00945143	0.000621787	0.00557846	0.00783531	3.33149e-06
2018-08-30 12:26:55	0.135703	0.0278147	0.115774	0.0214792	0.0219899
2018-08-30 14:01:46	0.140273	0.0618676	0.130112	0.0148704	0.0641975
2018-08-30 15:44:18	0.148607	0.0977575	0.143778	0.0134142	0.0970406
2018-08-30 17:29:04	0.156672	0.121415	0.148259	0.0125181	0.11801
2018-08-30 19:15:44	0.172265	0.143863	0.15498	0.0126301	0.130825
2018-08-30 21:03:50	0.183287	0.163309	0.165957	0.0127421	0.143505
2018-08-30 22:48:59	0.195116	0.180829	0.18612	0.0127421	0.153676
2018-08-31 00:35:03	0.204795	0.197945	0.194634	0.0126301	0.16555
2018-08-31 02:22:55	0.209634	0.207488	0.194185	0.012182	0.173704
2018-08-31 04:07:06	0.216355	0.201036	0.197546	0.012294	0.180963
2018-08-31 05:54:39	0.221194	0.23258	0.206731	0.012406	0.188759
2018-08-31 07:42:07	0.225764	0.227203	0.204491	0.01207	0.194674
2018-08-31 09:32:58	0.229259	0.255118	0.200234	0.012182	0.200051
2018-08-31 11:16:01	0.232216	0.25682	0.218829	0.0134142	0.206637
2018-08-31 12:24:32	0.238803	0.261083	0.222006	0.0129536	0.212845
2018-08-31 14:01:07	0.240443	0.261083	0.21039	0.012612	0.216717
2018-08-31 15:47:15	0.240443	0.257849	0.213351	0.0129536	0.222548
2018-08-31 16:56:48	0.241536	0.261083	0.22155	0.0136368	0.226055
2018-08-31 17:58:32	0.24099	0.261037	0.208568	0.0128397	0.22815
2018-08-31 19:08:42	0.24099	0.261037	0.211985	0.0130675	0.229927
2018-08-31 20:12:31	0.238803	0.261083	0.223828	0.0136368	0.233753
2018-08-31 21:17:14	0.24099	0.261037	0.219728	0.0137507	0.233662
2018-08-31 22:22:49	0.243996	0.260992	0.198092	0.0124981	0.235529
2018-09-01 03:28:30	0.241263	0.26122	0.216084	0.0137507	0.250561
2018-09-01 04:30:55	0.24017	0.261174	0.217906	0.0130675	0.253476
2018-09-01 07:27:23	0.23853	0.261174	0.206974	0.0132952	0.259215
2018-09-01 09:11:49	0.234704	0.261083	0.20538	0.0129536	0.260627
2018-09-01 10:34:24	0.23607	0.261083	0.211757	0.0137507	0.260627
2018-09-01 11:42:42	0.234704	0.260992	0.202875	0.0128397	0.260582
2018-09-01 13:06:12	0.233337	0.260901	0.204924	0.0128397	0.260445
2018-09-01 14:22:58	0.230058	0.26081	0.20128	0.0124981	0.2604
2018-09-01 15:43:01	0.231424	0.260764	0.208341	0.0128397	0.260354
2018-09-01 17:04:22	0.230331	0.260764	0.190804	0.0128397	0.260263
2018-09-01 18:27:40	0.231151	0.260855	0.197636	0.0131813	0.260445
2018-09-01 19:41:29	0.231697	0.260901	0.199458	0.012612	0.260491
2018-09-01 22:14:01	0.231151	0.261128	0.211985	0.0137507	0.260718
2018-09-01 23:59:47	0.229511	0.26122	0.184882	0.0130675	0.260764
2018-09-02 01:13:43	0.228691	0.261265	0.196497	0.0132952	0.260855
2018-09-02 02:23:16	0.228145	0.261311	0.188526	0.0137507	0.260901
2018-09-02 06:32:09	0.223498	0.261447	0.192398	0.0134091	0.260992
2018-09-02 07:59:30	0.219126	0.261356	0.188754	0.0131813	0.260901
2018-09-02 09:13:09	0.219672	0.261265	0.171217	0.0131813	0.260901
2018-09-02 10:22:18	0.218306	0.261174	0.180783	0.0130675	0.260718
2018-09-02 11:40:57	0.219672	0.260992	0.191259	0.012612	0.260582
2018-09-02 12:51:58	0.216119	0.260855	0.189665	0.0123842	0.260445
2018-09-02 14:19:26	0.213113	0.260764	0.186249	0.0122704	0.260309
2018-09-02 15:48:48	0.214753	0.260718	0.179644	0.0129536	0.260263
2018-09-02 16:56:17	0.215026	0.260491	0.178733	0.0121565	0.260126
2018-09-02 18:09:36	0.215573	0.260582	0.176911	0.0124981	0.260172
2018-09-02 19:30:02	0.216393	0.260718	0.176228	0.0130675	0.260263
2018-09-02 20:58:18	0.217759	0.260855	0.165979	0.0136368	0.260445
2018-09-02 22:11:08	0.217486	0.260992	0.171673	0.0128397	0.260536
2018-09-03 00:58:29	0.218852	0.261128	0.188754	0.0129536	0.260673
2018-09-03 02:04:08	0.216666	0.261265	0.182149	0.0130675	0.260764
2018-09-03 04:37:16	0.213386	0.261265	0.176228	0.0129536	0.260901
2018-09-03 05:43:22	0.212566	0.261311	0.175544	0.0128397	0.260855
2018-09-03 10:44:31	0.212434	0.268421	0.177965	0.0116827	0.267953
2018-09-03 12:34:17	0.209904	0.268187	0.177497	0.0112142	0.267766
2018-09-03 14:29:41	0.211309	0.268328	0.177731	0.0175385	0.267906
2018-09-03 16:45:29	0.215526	0.267344	0.18101	0.0123854	0.266829
2018-09-03 18:40:01	0.221709	0.267766	0.179605	0.0128539	0.267344
2018-09-03 20:34:50	0.228736	0.268093	0.18101	0.0133223	0.267391
2018-09-03 23:04:50	0.23492	0.268328	0.184055	0.0132052	0.260739
2018-09-04 00:47:49	0.238012	0.268375	0.187569	0.0133223	0.254648
2018-09-04 02:27:09	0.24279	0.268515	0.189208	0.0133223	0.252025
2018-09-04 04:03:48	0.244477	0.268656	0.188506	0.0141421	0.24809
2018-09-04 05:11:06	0.247288	0.268609	0.195298	0.0133223	0.246216
2018-09-04 09:21:59	0.252628	0.268562	0.195533	0.0141421	0.237221
2018-09-04 11:57:09	0.239024	0.250115	0.180856	0.0186307	0.207998
2018-09-04 14:02:03	0.241904	0.249722	0.19635	0.011866	0.200666
2018-09-04 16:45:29	0.24688	0.249853	0.186311	0.0162304	0.187704
2018-09-04 18:47:05	0.251855	0.249635	0.193513	0.0120842	0.184037
2018-09-04 20:37:37	0.253688	0.249722	0.193294	0.012848	0.17928
2018-09-04 22:22:49	0.256045	0.249809	0.206169	0.0121933	0.176618
2018-09-05 00:12:36	0.259449	0.249896	0.207479	0.0129571	0.174567
2018-09-05 03:30:13	0.263377	0.250071	0.215117	0.0135027	0.170246
2018-09-05 04:32:45	0.26652	0.250377	0.21228	0.0177579	0.167496
2018-09-05 05:40:00	0.269662	0.250158	0.206388	0.0136118	0.164659
2018-09-05 08:08:25	0.273066	0.245968	0.230174	0.0136118	0.162215
2018-09-05 09:56:15	0.276732	0.247365	0.231265	0.0126298	0.155669
2018-09-05 11:49:18	0.285757	0.232569	0.240337	0.0179464	0.150397
2018-09-05 13:45:52	0.288139	0.218146	0.232177	0.0124331	0.143516
2018-09-05 15:32:47	0.288669	0.220307	0.246732	0.013205	0.138973
2018-09-05 16:46:11	0.289992	0.218058	0.252466	0.0129844	0.136415
2018-09-05 18:03:18	0.292109	0.21894	0.261288	0.0129844	0.135577
2018-09-05 19:30:39	0.292638	0.218411	0.239896	0.016513	0.131607
2018-09-05 20:34:50	0.292903	0.24342	0.255995	0.0130947	0.134298
2018-09-05 22:37:26	0.292638	0.250962	0.240557	0.0194902	0.135444
2018-09-05 23:55:59	0.291315	0.253035	0.247173	0.0173951	0.138267
2018-09-06 01:07:28	0.288669	0.243155	0.225781	0.0170643	0.138488
2018-09-06 03:14:27	0.287345	0.252859	0.231295	0.013205	0.142369
2018-09-06 05:20:32	0.288404	0.252859	0.221591	0.0134255	0.144001
2018-09-06 06:27:50	0.285228	0.252859	0.243865	0.0127639	0.147971
2018-09-06 07:40:38	0.28364	0.252815	0.220047	0.0125434	0.147398
2018-09-06 09:22:03	0.283905	0.253079	0.220929	0.0178362	0.148412
2018-09-06 11:50:08	0.281523	0.252815	0.210564	0.0133152	0.151147
2018-09-06 13:29:36	0.28216	0.253537	0.21323	0.0126942	0.152516
2018-09-06 14:51:08	0.280302	0.253404	0.201726	0.0120305	0.151499
2018-09-06 17:17:17	0.280036	0.253581	0.207036	0.0166765	0.150437
2018-09-06 18:24:53	0.278178	0.253404	0.212788	0.0162341	0.151056
2018-09-06 20:33:26	0.278178	0.253669	0.198628	0.0167872	0.151543
2018-09-06 22:38:14	0.277647	0.253802	0.197522	0.0182252	0.154507
2018-09-06 23:46:03	0.276054	0.253891	0.197743	0.0186677	0.156853
2018-09-07 01:07:48	0.276319	0.253935	0.197301	0.0170084	0.158755
2018-09-07 04:37:19	0.272072	0.254023	0.185132	0.017119	0.163579
2018-09-07 08:53:39	0.269151	0.253935	0.183362	0.0175615	0.168136
2018-09-07 10:59:23	0.266496	0.253537	0.177831	0.012473	0.169508
2018-09-07 12:15:47	0.265169	0.253758	0.167654	0.0163447	0.168534
2018-09-07 13:23:00	0.263045	0.253448	0.17584	0.0122517	0.170216
2018-09-07 15:01:59	0.267673	0.2586	0.17067	0.0129568	0.171795
2018-09-07 16:15:12	0.267673	0.25851	0.164347	0.0122793	0.17044
2018-09-07 17:46:36	0.267673	0.258555	0.176993	0.012731	0.171117
2018-09-07 19:14:27	0.268757	0.2586	0.171799	0.0134084	0.172201
2018-09-07 20:45:44	0.266047	0.258871	0.165702	0.0162311	0.17184
2018-09-07 21:55:40	0.265234	0.258691	0.157347	0.0129568	0.173601
2018-09-07 23:00:13	0.266047	0.258736	0.156669	0.0130697	0.173782
2018-09-08 00:57:19	0.26415	0.259052	0.168638	0.0191668	0.17726
2018-09-08 02:01:23	0.264692	0.258781	0.165025	0.0128439	0.179382
2018-09-08 05:02:18	0.26144	0.258781	0.169993	0.0134084	0.182499
2018-09-08 06:04:20	0.259272	0.258781	0.156669	0.0123922	0.182815
2018-09-08 07:09:06	0.259814	0.259007	0.156443	0.0171344	0.183583
2018-09-08 08:54:50	0.256562	0.259097	0.158476	0.0186022	0.185841
2018-09-08 10:03:12	0.257104	0.258781	0.16796	0.0122793	0.187964
2018-09-08 11:15:33	0.255208	0.258781	0.145378	0.0160053	0.185796
2018-09-08 13:08:24	0.253582	0.258555	0.157121	0.0134084	0.185931
2018-09-08 14:09:43	0.255208	0.258781	0.155314	0.016457	0.184802
2018-09-08 15:25:09	0.252498	0.258736	0.142443	0.0165699	0.182363
2018-09-08 17:53:03	0.254124	0.258736	0.151475	0.017586	0.18137
2018-09-08 18:56:41	0.253311	0.25851	0.149895	0.0134084	0.182228
2018-09-08 20:25:02	0.254937	0.258826	0.152604	0.0165699	0.183492
2018-09-08 22:47:59	0.254395	0.258962	0.14854	0.0182635	0.18706
2018-09-09 00:55:37	0.253311	0.259142	0.149669	0.0178119	0.192886
2018-09-09 03:55:30	0.251414	0.259233	0.15283	0.0174731	0.199345
2018-09-09 05:06:30	0.248704	0.259368	0.139281	0.0208604	0.201197
2018-09-09 07:03:31	0.248162	0.259368	0.143572	0.0182635	0.205397
2018-09-09 08:37:56	0.247078	0.259368	0.143346	0.0166828	0.207971
2018-09-09 13:09:28	0.240574	0.258917	0.142894	0.016457	0.208378
2018-09-09 14:11:31	0.241387	0.258917	0.14041	0.0166828	0.206978
2018-09-09 15:20:24	0.2422	0.258826	0.139507	0.0166828	0.205487
2018-09-09 17:26:51	0.240845	0.258736	0.14583	0.0176989	0.202326
2018-09-09 18:30:50	0.241658	0.258736	0.138604	0.0165699	0.200655
2018-09-09 19:30:55	0.2422	0.258826	0.14041	0.0178119	0.200655
2018-09-09 21:35:42	0.243013	0.259007	0.14583	0.018828	0.203139
2018-09-10 00:05:14	0.241387	0.259052	0.143797	0.016457	0.207926
2018-09-10 02:15:42	0.240574	0.258962	0.140184	0.0136342	0.211404
2018-09-10 07:48:31	0.237322	0.258962	0.138378	0.0129568	0.218811
2018-09-10 09:37:15	0.235426	0.259097	0.13499	0.0199571	0.219578
2018-09-10 11:25:57	0.234982	0.259415	0.13837	0.0168221	0.220332
2018-09-10 12:32:06	0.231997	0.259234	0.135429	0.0135426	0.21997
2018-09-10 14:04:47	0.229554	0.259144	0.127513	0.0129772	0.218206
2018-09-10 15:32:04	0.234982	0.25946	0.135203	0.0168221	0.214994
2018-09-10 16:36:51	0.237968	0.259415	0.136334	0.0186315	0.213908
2018-09-10 17:41:05	0.236068	0.259415	0.137239	0.0162567	0.21522
2018-09-10 20:09:55	0.233354	0.259279	0.136786	0.0128641	0.220286
2018-09-10 22:55:16	0.231997	0.259641	0.131358	0.0175007	0.224448
2018-09-11 00:52:46	0.231454	0.259641	0.144024	0.0203278	0.229379
2018-09-11 03:31:59	0.229011	0.259687	0.134977	0.0168221	0.2325
2018-09-11 08:52:09	0.22684	0.259687	0.132037	0.0164829	0.238652
2018-09-11 09:56:29	0.225212	0.259415	0.117788	0.0124118	0.237974
2018-09-11 11:07:16	0.224669	0.25937	0.131358	0.0126379	0.239964
2018-09-11 12:57:56	0.221683	0.25937	0.134072	0.012751	0.240688
2018-09-11 14:23:16	0.224669	0.259325	0.140858	0.0124118	0.241095
2018-09-11 19:45:24	0.225212	0.264145	0.13608	0.0127554	0.248804
2018-09-11 21:06:59	0.224383	0.264145	0.130321	0.0124099	0.24968
2018-09-11 22:20:11	0.224383	0.264191	0.130091	0.0129858	0.249956
2018-09-12 00:15:40	0.224383	0.264421	0.134007	0.0174774	0.251016
2018-09-12 01:22:19	0.224659	0.264145	0.132395	0.0127554	0.251937
2018-09-12 02:39:44	0.224106	0.264375	0.13585	0.0167864	0.253411
2018-09-12 03:52:34	0.223	0.264468	0.131012	0.0173622	0.253872
2018-09-12 06:24:17	0.222724	0.264329	0.127557	0.0132161	0.256221
2018-09-12 10:13:50	0.219684	0.264237	0.133546	0.0126403	0.260229
2018-09-12 13:16:17	0.217749	0.263961	0.136541	0.0127554	0.260229
2018-09-12 14:45:19	0.215165	0.261388	0.123925	0.0168362	0.257332
2018-09-12 16:41:43	0.215439	0.26116	0.12985	0.0138735	0.255737
2018-09-12 17:46:25	0.217353	0.261115	0.129167	0.012734	0.254688
2018-09-12 20:58:58	0.215986	0.26148	0.126432	0.0168362	0.255782
2018-09-12 23:01:01	0.215712	0.261525	0.125293	0.0169501	0.258426
2018-09-13 01:31:54	0.215165	0.261707	0.125293	0.0172919	0.261343
2018-09-13 09:46:00	0.212977	0.261707	0.128255	0.0180896	0.261297
2018-09-13 11:08:01	0.212318	0.263856	0.133261	0.0198534	0.263442
2018-09-13 13:18:26	0.211491	0.263718	0.128664	0.0165206	0.26335
2018-09-13 14:33:35	0.213697	0.263718	0.132111	0.0176698	0.263304
2018-09-13 15:51:14	0.21287	0.263534	0.128894	0.0165206	0.26312
2018-09-13 20:43:05	0.213422	0.26381	0.122688	0.0182444	0.263396
2018-09-13 22:00:33	0.212042	0.263672	0.131422	0.0142222	0.263212
2018-09-13 23:47:30	0.213697	0.263948	0.128894	0.0175549	0.263534
2018-09-14 01:20:55	0.211767	0.263948	0.132571	0.0206578	0.263534
2018-09-14 05:07:09	0.20956	0.263856	0.127974	0.0156012	0.263488
2018-09-14 06:09:34	0.210939	0.263994	0.141305	0.0175549	0.26358
2018-09-14 12:26:55	0.207629	0.263764	0.121308	0.0178997	0.263396
2018-09-14 15:43:06	0.196418	0.256183	0.14106	0.0108355	0.255735
2018-09-14 17:03:24	0.1983	0.256631	0.129636	0.0159871	0.256228
2018-09-14 23:02:16	0.206095	0.257034	0.135908	0.0163231	0.256631
2018-09-15 00:02:27	0.208782	0.25672	0.136132	0.0110595	0.256407
2018-09-15 01:03:32	0.209589	0.257079	0.133892	0.0192348	0.256631
2018-09-15 02:36:59	0.210395	0.256855	0.139044	0.0130753	0.256541
2018-09-15 03:57:51	0.212814	0.257079	0.134788	0.0184509	0.253047
2018-09-15 05:01:01	0.213889	0.256855	0.136356	0.0119554	0.250852
2018-09-15 06:20:40	0.214427	0.257213	0.129188	0.0149792	0.246865
2018-09-15 10:11:24	0.217115	0.257124	0.13994	0.0181149	0.239832
2018-09-15 11:12:10	0.220609	0.257034	0.129412	0.0185628	0.236069
2018-09-15 14:47:42	0.222759	0.256989	0.135908	0.0187868	0.227871
2018-09-15 16:11:45	0.225447	0.25672	0.130532	0.0162111	0.22263
2018-09-15 19:44:49	0.228941	0.25681	0.13658	0.0185628	0.212192
2018-09-15 20:45:02	0.23136	0.256944	0.132324	0.0185628	0.210356
2018-09-15 21:53:42	0.231897	0.2569	0.138372	0.0137473	0.211834
2018-09-15 23:34:17	0.235392	0.257168	0.148451	0.0185628	0.209729
2018-09-16 04:38:35	0.239155	0.257303	0.154947	0.0202427	0.205518
2018-09-16 08:05:16	0.245337	0.257482	0.165026	0.0186749	0.200456
2018-09-16 10:22:40	0.246949	0.257168	0.170626	0.016435	0.194542
2018-09-16 12:53:01	0.254206	0.257124	0.182945	0.016659	0.186972
2018-09-16 14:03:52	0.254475	0.257124	0.185856	0.0163231	0.183791
2018-09-16 15:12:02	0.254206	0.256944	0.181377	0.0182269	0.180342
2018-09-16 18:24:46	0.256088	0.256989	0.178465	0.0176669	0.174832
2018-09-16 19:39:16	0.2577	0.257034	0.187424	0.0177789	0.175459
2018-09-16 21:32:49	0.2577	0.257034	0.169954	0.016995	0.174653
2018-09-16 23:37:12	0.256088	0.256989	0.169058	0.0138593	0.176579
2018-09-17 01:21:41	0.256357	0.257168	0.157186	0.0191228	0.176758
2018-09-17 02:26:41	0.255281	0.257124	0.162562	0.016659	0.17855
2018-09-17 04:15:14	0.253131	0.257168	0.16973	0.0162111	0.181193
2018-09-17 05:34:41	0.254475	0.256944	0.167714	0.0129633	0.181686
2018-09-17 06:52:51	0.252594	0.257168	0.157858	0.0158751	0.181641
2018-09-17 08:40:26	0.252056	0.25681	0.163458	0.0112835	0.182806
2018-09-17 11:41:56	0.228009	0.232264	0.142444	0.0156608	0.165351
2018-09-17 12:45:15	0.226795	0.232183	0.142848	0.0147501	0.163732
2018-09-17 14:02:17	0.229952	0.231941	0.132526	0.0115117	0.160494
2018-09-17 16:13:17	0.230924	0.232143	0.142646	0.0159644	0.166687
2018-09-17 17:16:14	0.231652	0.232143	0.147706	0.0145476	0.155434
2018-09-17 19:06:54	0.235538	0.232264	0.145075	0.0151549	0.1509
2018-09-17 20:21:40	0.236753	0.232062	0.14892	0.0123213	0.149402
2018-09-18 12:06:44	0.0256906	0.171545	0.0786879	0.265722	0.231981
2018-09-18 13:16:36	0.0125752	0.185834	0.0821287	0.245178	0.231981
2018-09-18 14:18:14	0.00966062	0.186684	0.0855695	0.221093	0.231576
2018-09-18 17:30:33	0.00553167	0.2319	0.104797	0.144183	0.231495
2018-09-18 18:55:51	0.00456016	0.232022	0.113096	0.113115	0.231657
2018-09-18 21:22:51	0.00528879	0.231981	0.129085	0.0639324	0.231576
2018-09-19 01:54:23	0.010875	0.232345	0.133741	0.0207207	0.2319
2018-09-19 05:26:26	0.035163	0.232264	0.1388	0.0205183	0.231941
2018-09-19 07:20:43	0.0553219	0.232022	0.131717	0.0121189	0.231617
2018-09-19 08:50:45	0.0725663	0.232264	0.125645	0.0149524	0.231819
2018-09-19 11:00:31	0.100255	0.232183	0.109655	0.0159644	0.23186
2018-09-19 12:07:10	0.10827	0.231941	0.114108	0.0110057	0.231536
2018-09-19 13:16:25	0.115799	0.232062	0.111477	0.0149524	0.231657
2018-09-19 14:39:30	0.1243	0.231981	0.104393	0.0145476	0.231576
2018-09-19 16:19:32	0.1328	0.231981	0.110262	0.016268	0.231657
2018-09-19 17:44:29	0.141544	0.231981	0.109048	0.0153572	0.231617
2018-09-19 20:17:20	0.15466	0.232022	0.114715	0.0146489	0.231657
2018-09-19 21:45:43	0.162432	0.232183	0.115525	0.0153572	0.231819
2018-09-19 23:19:22	0.169718	0.232224	0.118358	0.0183932	0.2319
2018-09-20 02:27:38	0.183562	0.232264	0.125645	0.0174824	0.219432
2018-09-20 04:25:28	0.190606	0.232183	0.138598	0.0174824	0.209839
2018-09-20 06:26:49	0.202507	0.232062	0.158433	0.0123213	0.197695
2018-09-20 08:13:33	0.209793	0.232305	0.16572	0.0149524	0.189437
2018-09-20 09:20:58	0.216351	0.232062	0.181709	0.0124225	0.183081
2018-09-20 10:28:33	0.219994	0.232264	0.18434	0.0146489	0.176443
2018-09-20 12:27:04	0.25489	0.255251	0.21797	0.0169913	0.179834
2018-09-20 13:28:04	0.256225	0.255251	0.211963	0.0177699	0.176008
2018-09-20 15:27:18	0.262553	0.252773	0.21637	0.0180443	0.169247
2018-09-20 16:42:06	0.263082	0.252817	0.220557	0.0179341	0.166602
2018-09-20 17:55:00	0.265726	0.252861	0.222761	0.019036	0.16215
2018-09-20 18:59:49	0.268371	0.252729	0.224524	0.0178239	0.158007
2018-09-20 20:00:13	0.274454	0.252861	0.251852	0.017273	0.15263
2018-09-20 21:00:26	0.277892	0.250922	0.248546	0.0198074	0.148839
2018-09-20 23:04:02	0.287677	0.220949	0.248767	0.0185953	0.138305
2018-09-21 00:07:23	0.291644	0.202393	0.268161	0.0177137	0.134822
2018-09-21 01:21:06	0.296933	0.192916	0.270585	0.0178239	0.128784
2018-09-21 08:56:36	0.309363	0.174845	0.28491	0.0179341	0.113886
2018-09-21 11:09:59	0.315197	0.20133	0.275822	0.0169216	0.113863
2018-09-21 12:46:20	0.313859	0.204675	0.271139	0.0164756	0.112212
2018-09-21 15:04:03	0.312253	0.219974	0.266456	0.0159181	0.110294
2018-09-21 16:42:32	0.311183	0.207039	0.266456	0.0174792	0.111454
2018-09-21 18:39:35	0.315197	0.20637	0.273146	0.0181482	0.107841
2018-09-21 21:15:21	0.319211	0.16529	0.291879	0.0121268	0.0982514
2018-09-21 23:08:02	0.327508	0.146066	0.289426	0.0122383	0.0885724
2018-09-22 00:56:45	0.33741	0.14397	0.325778	0.0123498	0.0850934
2018-09-22 02:43:25	0.337945	0.120687	0.317526	0.0177022	0.077154
2018-09-22 04:23:51	0.344903	0.114175	0.328231	0.0173677	0.0730504
2018-09-22 06:06:13	0.344368	0.116137	0.313958	0.0177022	0.0725598
2018-09-22 07:44:11	0.345973	0.12769	0.327339	0.0180367	0.0725152
2018-09-22 09:27:31	0.347044	0.107127	0.316634	0.0121268	0.0736303
2018-09-22 11:05:53	0.3441	0.132373	0.318642	0.0179252	0.0756374
2018-09-22 12:11:13	0.344635	0.140758	0.31708	0.0121268	0.0765295
2018-09-22 13:43:42	0.338748	0.142453	0.307937	0.0122383	0.0766633
2018-09-22 15:29:32	0.270312	0.131976	0.229521	0.0126722	0.0629837
2018-09-22 17:23:36	0.270738	0.110139	0.247275	0.0097428	0.0638714
2018-09-22 19:14:56	0.270525	0.129952	0.233249	0.0101866	0.0625221
2018-09-22 20:57:21	0.266477	0.12807	0.228456	0.00992033	0.064333
2018-09-22 22:44:44	0.268821	0.145363	0.242837	0.0132936	0.0675287
2018-09-23 00:39:25	0.267329	0.145292	0.245855	0.00983156	0.0702629
2018-09-23 02:28:18	0.264773	0.154915	0.22668	0.0151577	0.0703339
2018-09-23 04:17:39	0.265199	0.16017	0.223485	0.0136486	0.0720383
2018-09-23 06:05:11	0.264773	0.174693	0.230941	0.0146251	0.0745594
2018-09-23 07:56:14	0.260512	0.165922	0.221177	0.00965403	0.0759797
2018-09-23 11:36:36	0.259447	0.176149	0.209814	0.0148914	0.0771515
2018-09-23 13:29:57	0.259447	0.18151	0.209104	0.0132936	0.0775421
2018-09-23 18:46:26	0.255825	0.196708	0.20147	0.0136486	0.0759442
2018-09-24 02:38:04	0.252842	0.203632	0.195256	0.0110743	0.0838625
2018-09-24 05:38:33	0.251564	0.204094	0.188331	0.0172882	0.0864191
2018-09-24 06:56:15	0.250285	0.204094	0.18336	0.0176433	0.0883011
2018-09-24 08:22:23	0.248581	0.204129	0.178034	0.0176433	0.0890468
2018-09-24 10:23:06	0.193864	0.160684	0.140866	0.0109553	0.0716726
2018-09-24 11:56:42	0.193361	0.160572	0.13849	0.0106758	0.072036
2018-09-24 13:12:38	0.193529	0.160516	0.142823	0.0112349	0.0711694
2018-09-24 14:32:27	0.1942	0.16046	0.146038	0.0104661	0.0693522
2018-09-24 15:51:52	0.194535	0.160488	0.137791	0.0106059	0.0658577
2018-09-24 17:17:24	0.19789	0.16046	0.15121	0.0113048	0.0625589
2018-09-24 18:22:19	0.199903	0.160293	0.1575	0.00795012	0.0627267
2018-09-24 20:01:34	0.201748	0.144805	0.155683	0.0112349	0.0590085
2018-09-24 23:25:28	0.209128	0.13639	0.171897	0.0119338	0.0548431
2018-09-25 01:28:21	0.212986	0.121993	0.173295	0.0122133	0.0514325
2018-09-25 05:17:10	0.217179	0.102284	0.183499	0.0131219	0.0474069
2018-09-25 08:08:10	0.218689	0.111286	0.192165	0.0117241	0.0488326
2018-09-25 14:46:08	0.325551	0.183918	0.274256	0.0122497	0.0754239
2018-09-25 17:01:02	0.323265	0.190394	0.267271	0.0176468	0.0702595
2018-09-25 18:05:33	0.325297	0.181462	0.277219	0.0158478	0.0707675
2018-09-25 20:58:51	0.332917	0.172446	0.294151	0.0181759	0.0647142
2018-09-26 00:35:32	0.33698	0.130792	0.305157	0.0129905	0.0560787
2018-09-26 02:14:19	0.346378	0.0931181	0.292881	0.0155303	0.0482899
2018-09-26 03:48:53	0.349934	0.0942611	0.31955	0.016906	0.0473586
2018-09-26 13:06:42	0.339362	0.106932	0.305942	0.0176394	0.0467671
2018-09-26 14:27:57	0.337379	0.10251	0.308835	0.0117512	0.0485026
2018-09-26 16:46:37	0.33961	0.103461	0.312347	0.0152635	0.0441638
2018-09-26 17:56:13	0.342089	0.0974277	0.316273	0.0127842	0.041106
2018-09-26 19:43:02	0.347792	0.0788742	0.331148	0.01578	0.0370151
2018-09-26 21:44:44	0.352007	0.0671387	0.349743	0.0165031	0.0345358
2018-09-27 02:35:04	0.35399	0.0646181	0.329289	0.0170196	0.031602
2018-09-27 05:40:32	0.351511	0.0856096	0.329702	0.0170196	0.0356515
2018-09-27 06:48:00	0.351759	0.079494	0.337347	0.0130941	0.0379655
2018-09-27 08:06:09	0.350519	0.0959401	0.311934	0.0172262	0.0367259
2018-09-27 12:46:12	0.347551	0.100157	0.314007	0.0158836	0.0404457
2018-09-27 15:04:44	0.345072	0.104455	0.301403	0.0125779	0.0401151
2018-09-27 16:59:01	0.41777	0.109642	0.395115	0.0204733	0.042886
2018-09-28 03:44:20	0.40763	0.134894	0.375232	0.0187336	0.0635641
2018-09-28 08:39:26	0.404051	0.162928	0.364296	0.0193549	0.0690318
2018-09-28 13:13:59	0.399279	0.180574	0.354355	0.0143843	0.0713184
2018-09-28 14:23:58	0.413732	0.186391	0.358269	0.0128116	0.073989
2018-09-28 15:45:36	0.416845	0.186806	0.351522	0.0177415	0.0675022
2018-09-28 17:13:57	0.419647	0.158732	0.370723	0.0176117	0.0618977
2018-09-28 21:43:45	0.434904	0.112494	0.406789	0.0181307	0.0460701
2018-09-28 23:18:15	0.432725	0.0823439	0.390443	0.0138495	0.0399466
2018-09-29 01:34:04	0.441443	0.0699413	0.408087	0.0195577	0.0350686
2018-09-29 03:00:52	0.442377	0.0699413	0.438185	0.0234497	0.0343421
2018-09-29 04:14:45	0.444245	0.0718094	0.441558	0.0192983	0.034861
2018-09-29 05:32:33	0.446113	0.0618458	0.427806	0.016055	0.0336155
2018-09-29 10:38:01	0.44082	0.0958882	0.414833	0.0183901	0.0381303
2018-09-29 11:56:16	0.438018	0.100351	0.413017	0.0191685	0.0437349
2018-09-29 15:54:50	0.435838	0.112079	0.407049	0.0173523	0.040725
2018-09-29 20:09:55	0.434593	0.119656	0.407827	0.0190388	0.0440462
2018-09-30 01:24:42	0.434904	0.121783	0.416909	0.0203361	0.0479382
2018-09-30 02:45:47	0.433036	0.140257	0.402897	0.0137198	0.0475231
2018-09-30 04:59:21	0.433347	0.140361	0.398746	0.0176117	0.0482496
2018-09-30 07:24:07	0.433036	0.1332	0.389924	0.0195577	0.0488723
2018-09-30 10:34:52	0.430545	0.144409	0.38707	0.0209848	0.0499102
2018-10-01 00:28:23	0.428677	0.153698	0.347371	0.0172225	0.0557223
2018-10-01 01:31:41	0.424629	0.164751	0.347112	0.0191685	0.0535428
2018-10-01 02:38:19	0.424941	0.170511	0.369945	0.0182604	0.056864
2018-10-01 07:48:58	0.419025	0.183433	0.36735	0.0187794	0.0608079
2018-10-01 11:07:17	0.418713	0.185561	0.345036	0.014109	0.0643367
2018-10-01 20:19:35	0.413109	0.220018	0.334138	0.0130711	0.0635064
2018-10-02 03:07:26	0.410307	0.249805	0.335435	0.0132008	0.0717575
2018-10-02 08:10:47	0.405636	0.23595	0.332062	0.0182604	0.0770507
2018-10-02 15:15:06	0.393422	0.253145	0.308638	0.0170041	0.077457
2018-10-02 16:26:27	0.387888	0.231318	0.274566	0.0125211	0.0768422
2018-10-02 19:05:36	0.388196	0.25048	0.3112	0.0189255	0.0758687
2018-10-02 20:13:09	0.39004	0.235058	0.311969	0.0184131	0.0727946
2018-10-03 02:41:28	0.40203	0.195299	0.330413	0.0204625	0.0590121
2018-10-03 07:01:44	0.410022	0.157846	0.368072	0.0180289	0.05312
2018-10-03 08:02:25	0.412174	0.165992	0.376526	0.0257141	0.0520953
2018-10-03 16:26:53	0.41767	0.148429	0.369257	0.0228269	0.0461656
2018-10-03 21:04:28	0.415218	0.1636	0.370534	0.0220607	0.049588
2018-10-04 04:51:17	0.413992	0.186587	0.353677	0.0132494	0.0582718
2018-10-04 06:57:51	0.411234	0.182603	0.356742	0.018102	0.0563818
2018-10-04 10:32:56	0.409395	0.195271	0.359296	0.0188682	0.0600085
2018-10-04 12:00:03	0.410621	0.19573	0.355465	0.0128663	0.060315
2018-10-04 14:12:20	0.407863	0.201809	0.348314	0.019379	0.0585783
2018-10-04 15:42:19	0.405717	0.20942	0.327626	0.0141433	0.0593955
2018-10-04 17:14:31	0.410931	0.203743	0.339361	0.0128056	0.0595537
2018-10-04 23:20:16	0.416477	0.173857	0.35528	0.011907	0.046819
2018-10-05 10:47:52	0.409354	0.085248	0.367373	0.0182428	0.0277055
2018-10-05 11:48:54	0.434077	0.0945982	0.40901	0.0187256	0.029281
2018-10-05 13:24:47	0.427368	0.0572121	0.375551	0.0143377	0.0269618
2018-10-05 15:32:13	0.427973	0.070371	0.40933	0.0192533	0.0263568
2018-10-05 17:01:16	0.427368	0.0730935	0.419162	0.018497	0.0260039
2018-10-05 18:26:03	0.432813	0.0608925	0.42017	0.0179929	0.0239872
2018-10-05 19:53:39	0.433116	0.0659343	0.420422	0.018371	0.0214664
2018-10-05 21:26:29	0.432208	0.0580188	0.41891	0.0181189	0.0205085
2018-10-05 22:58:42	0.434931	0.0523216	0.420926	0.0173626	0.0188951
2018-10-06 00:30:02	0.433116	0.0538846	0.432522	0.0130773	0.020206
2018-10-06 03:40:20	0.436443	0.0514141	0.434035	0.0174887	0.0157188
2018-10-06 05:13:24	0.434628	0.0466749	0.417901	0.018497	0.0159205
2018-10-06 06:45:50	0.435233	0.0460699	0.438824	0.0192533	0.0163238
2018-10-06 08:18:35	0.440679	0.045717	0.452689	0.0126991	0.0181388
2018-10-06 09:49:51	0.434931	0.0449103	0.431766	0.0187491	0.0158196
2018-10-06 12:13:55	0.440981	0.0436499	0.433531	0.0132033	0.0147609
2018-10-06 17:11:24	0.435536	0.0496999	0.457479	0.0129512	0.0159205
2018-10-06 18:47:18	0.431603	0.0359361	0.421935	0.0130773	0.0150634
2018-10-06 20:17:56	0.436141	0.0403728	0.417145	0.0164804	0.0127946
2018-10-06 21:57:19	0.435536	0.0433978	0.436808	0.0132033	0.0139038
2018-10-06 23:28:26	0.436443	0.0374486	0.411347	0.0177408	0.0101225
2018-10-07 02:58:45	0.439469	0.0329111	0.413364	0.012321	0.00987043
2018-10-07 06:12:42	0.438864	0.0384569	0.43832	0.0177408	0.0125426
2018-10-07 08:39:38	0.439166	0.0299869	0.398491	0.0186231	0.00901335
2018-10-07 10:56:50	0.440074	0.0352302	0.445379	0.0188752	0.0131476
2018-10-07 12:28:52	0.438561	0.0378015	0.442102	0.0177408	0.0124417
2018-10-07 13:54:09	0.441284	0.0355328	0.446387	0.0198835	0.0133492
2018-10-07 14:56:14	0.441284	0.0380032	0.428741	0.0197574	0.0114838
2018-10-07 19:47:15	0.440074	0.0397174	0.403785	0.0162283	0.0102738
2018-10-08 01:02:46	0.443099	0.0592288	0.430253	0.0186231	0.0173322
2018-10-08 04:08:41	0.444006	0.0626572	0.422691	0.018245	0.0187438
2018-10-08 09:31:19	0.10856	0.0168034	0.102373	0.00495353	0.00482201
2018-10-08 11:46:36	0.160344	0.0246006	0.137066	0.00892885	0.00703641
2018-10-08 17:37:05	0.183813	0.021099	0.143305	0.0124212	0.00958816
2018-10-08 22:51:09	0.240249	0.0275622	0.184562	0.0127937	0.012382
2018-10-09 02:44:08	0.278693	0.0281768	0.211383	0.0110242	0.0119909
2018-10-09 06:52:19	0.319148	0.0294247	0.24016	0.012328	0.0119536
2018-10-09 11:19:36	0.348616	0.0290765	0.25964	0.0100383	0.0112406
2018-10-09 16:23:24	0.387076	0.0284427	0.281912	0.00935932	0.0123814
2018-10-09 20:53:37	0.415758	0.0239883	0.299476	0.0107626	0.00928504
2018-10-10 01:21:48	0.43803	0.020747	0.311699	0.0121207	0.00740187
2018-10-10 05:56:07	0.456174	0.0195882	0.320843	0.0118491	0.00568166
2018-10-10 10:30:21	0.473231	0.0183569	0.332704	0.0125281	0.00493926
2018-10-10 17:24:23	0.483989	0.0170803	0.332125	0.0124444	0.00434219
2018-10-10 22:03:12	0.49194	0.0162853	0.318433	0.00966184	0.00135642
2018-10-11 02:57:35	0.49936	0.0151546	0.347319	0.0122236	0.00268146
2018-10-11 07:59:03	0.506674	0.0154726	0.349793	0.0114727	0.00307014
2018-10-11 13:15:40	0.517313	0.0156326	0.357171	0.0121467	0.00271156
2018-10-11 17:52:00	0.519017	0.016094	0.356639	0.0116143	0.00216135
2018-10-11 22:51:08	0.520614	0.0162893	0.35939	0.0122355	0.00210811
2018-10-12 03:48:54	0.525939	0.0165022	0.364537	0.0116586	0.00244532
2018-10-12 07:46:50	0.526897	0.0175849	0.364271	0.00975069	0.00216135
2018-10-12 13:48:56	0.534955	0.0180703	0.362178	0.0106522	0.00314169
2018-10-12 21:54:32	0.537301	0.0153156	0.404475	0.0130959	0.0142849
2018-10-13 02:15:23	0.537941	0.0158844	0.407052	0.0125627	0.0144804
2018-10-13 06:51:09	0.537301	0.0160799	0.408385	0.0099858	0.0139827
2018-10-13 11:15:45	0.534848	0.0170218	0.412651	0.012074	0.0136095
2018-10-13 13:59:34	0.532396	0.0162753	0.411051	0.0120296	0.0132718
2018-10-13 18:36:27	0.527491	0.0168085	0.413362	0.0118074	0.0117612
2018-10-13 23:18:38	0.526211	0.0165597	0.416561	0.012074	0.0114235
2018-10-14 04:42:45	0.521946	0.0173239	0.42438	0.0127404	0.0121522
2018-10-14 07:46:03	0.522905	0.017626	0.422781	0.0115853	0.0287159
2018-10-14 15:33:50	0.534114	0.0200755	0.438512	0.0124697	0.0129617
2018-10-14 20:52:05	0.53203	0.0175152	0.420133	0.0120583	0.0122302
2018-10-15 01:35:22	0.531371	0.0219042	0.453965	0.0100924	0.0131628
2018-10-15 06:17:53	0.531481	0.0195634	0.453416	0.0101381	0.0149001
2018-10-15 11:37:01	0.53192	0.021319	0.445827	0.010641	0.0155768
2018-10-15 15:53:13	0.535651	0.0214836	0.440249	0.0120126	0.0159791
2018-10-15 19:41:36	0.534341	0.0222474	0.441432	0.00994029	0.016047
2018-10-15 23:37:52	0.535111	0.0225042	0.439047	0.012004	0.0156801
2018-10-16 03:35:55	0.535222	0.0234948	0.443175	0.0118205	0.0164323
2018-10-16 06:56:09	0.534561	0.0241552	0.441799	0.0118205	0.0172211
2018-10-16 10:12:22	0.533681	0.0243019	0.441432	0.0125084	0.0171844
2018-10-16 15:32:09	0.526327	0.0242665	0.423369	0.0131189	0.0174729
2018-10-16 18:11:37	0.525466	0.0254316	0.43986	0.0120882	0.0204126
2018-10-16 21:54:37	0.525466	0.0260769	0.444342	0.012133	0.0221513
2018-10-17 00:25:30	0.523638	0.0286581	0.434124	0.0116401	0.0217391
2018-10-17 03:05:12	0.521702	0.0297336	0.441384	0.0118193	0.0232627
2018-10-17 06:09:47	0.519444	0.0302535	0.438337	0.0113712	0.0232268
2018-10-17 07:37:58	0.519551	0.0291421	0.438068	0.0112816	0.0218108
2018-10-17 09:56:10	0.547734	0.0296755	0.45957	0.0122522	0.0245995
2018-10-17 12:31:18	0.546598	0.0313423	0.457676	0.0115419	0.0242964
2018-10-17 14:38:56	0.546143	0.0330848	0.456824	0.0123469	0.0248078
2018-10-17 16:19:46	0.551377	0.032961	0.470214	0.0121584	0.0253522
2018-10-17 21:19:12	0.547812	0.0329227	0.456127	0.0116792	0.0239531
2018-10-18 01:16:01	0.545512	0.0324244	0.456031	0.0122063	0.0236656
2018-10-18 04:23:33	0.545512	0.0332102	0.465039	0.012925	0.0236272
2018-10-18 09:19:06	0.350949	0.0217307	0.293259	0.00865241	0.0155669
2018-10-18 09:21:00	0.350979	0.0217232	0.293263	0.00866089	0.015547
2018-10-18 15:21:00	0.352896	0.023001	0.296529	0.00795098	0.0166829
2018-10-18 19:27:00	0.355806	0.0215812	0.299581	0.00809296	0.0176057
2018-10-18 23:33:00	0.35751	0.02293	0.301427	0.00858989	0.0194515
2018-10-19 03:25:00	0.359001	0.0239239	0.297736	0.00880287	0.0204454
2018-10-19 06:35:00	0.359853	0.023214	0.299936	0.00951278	0.0209423
2018-10-19 10:25:00	0.36035	0.023498	0.298943	0.00880287	0.0208713
2018-10-19 13:47:00	0.357581	0.0245628	0.308952	0.00660215	0.0208713
2018-10-19 14:59:00	0.534215	0.0362324	0.456102	0.0106566	0.0316501
2018-10-19 20:44:00	0.52569	0.03879	0.447257	0.0115091	0.0312238
2018-10-20 01:27:00	0.524624	0.0396425	0.445339	0.00948437	0.0325026
2018-10-20 04:03:00	0.522813	0.0402819	0.455996	0.0096975	0.0332486
2018-10-20 07:41:00	0.5226	0.0399622	0.444913	0.0127879	0.0344208
2018-10-20 11:35:00	0.521001	0.0423067	0.448536	0.0111894	0.0349536
2018-10-20 15:21:00	0.519403	0.0430527	0.433937	0.0110829	0.0336749
2018-10-20 19:22:00	0.519616	0.0439052	0.443421	0.0117223	0.0344208
2018-10-20 23:17:00	0.520468	0.0445446	0.442995	0.0119354	0.0347405
2018-10-21 03:04:00	0.520042	0.045184	0.444274	0.0116157	0.0361259
2018-10-21 11:03:00	0.51823	0.0462496	0.441077	0.0116157	0.0394294
2018-10-21 15:01:00	0.515566	0.0445446	0.440011	0.0110829	0.0386835
2018-10-21 19:06:00	0.513861	0.0459299	0.445126	0.0108697	0.039536
2018-10-21 23:20:00	0.510771	0.047635	0.448856	0.00959094	0.0400688
2018-10-22 03:42:00	0.510984	0.0473153	0.446725	0.0111894	0.0394294
2018-10-22 08:13:00	0.513435	0.0450774	0.444487	0.0119354	0.0402819
2018-10-22 13:43:00	0.520042	0.0489138	0.448643	0.0124682	0.0433724
2018-10-22 14:58:00	0.524624	0.0452905	0.423174	0.0121485	0.0391097
2018-10-22 21:09:00	0.556409	0.0414123	0.450221	0.0132874	0.0324434
2018-10-23 07:09:00	0.554748	0.0341043	0.452989	0.011405	0.0284571
2018-10-23 09:10:00	0.560063	0.0325541	0.456311	0.010187	0.0261319
2018-10-23 12:59:00	0.518989	0.025299	0.42865	0.0112668	0.0203826
2018-10-23 16:34:00	0.661192	0.0343157	0.54672	0.0130788	0.0287475
2018-10-23 19:39:00	0.658732	0.037553	0.539468	0.0125608	0.0303014
2018-10-23 22:43:00	0.656919	0.037294	0.540763	0.0116544	0.0303014
2018-10-24 01:55:00	0.657437	0.037812	0.543871	0.0117839	0.0296539
2018-10-24 05:08:00	0.655753	0.037812	0.552288	0.0124313	0.0299129
2018-10-24 08:22:00	0.653163	0.0389774	0.540763	0.0117839	0.028877
2018-10-24 09:54:00	0.686749	0.0429218	0.576924	0.014171	0.0322936
2018-10-24 14:27:00	0.681299	0.0490535	0.578559	0.0111733	0.0343375
2018-10-24 16:56:00	0.679255	0.0505524	0.573109	0.0123996	0.034065
2018-10-24 19:48:00	0.675849	0.0509612	0.569702	0.0122634	0.0343375
2018-10-24 22:40:00	0.674486	0.0530051	0.575016	0.0117183	0.0343375
2018-10-25 01:33:00	0.670671	0.0549127	0.577197	0.0118546	0.0365176
2018-10-25 04:26:00	0.666856	0.0569566	0.577469	0.0122634	0.038289
2018-10-25 07:11:00	0.663449	0.0595455	0.575561	0.0118546	0.0399241
2018-10-25 10:11:00	0.662223	0.0617257	0.580467	0.0129447	0.0415592
2018-10-25 13:18:00	0.658816	0.0621345	0.57052	0.0129447	0.0433306
2018-10-25 16:28:00	0.658544	0.0652685	0.578559	0.0126722	0.0455108
2018-10-25 19:31:00	0.658135	0.0669036	0.574063	0.0119909	0.0476909
2018-10-25 22:34:00	0.655546	0.0669036	0.5727	0.0118546	0.0490535
2018-10-26 01:36:00	0.65541	0.0679936	0.572836	0.0128084	0.0513699
2018-10-26 07:41:00	0.650641	0.0718089	0.563843	0.0100832	0.0564116
2018-10-26 10:44:00	0.681757	0.0765471	0.608937	0.011181	0.0643627
2018-10-26 14:20:00	0.678173	0.0802742	0.598329	0.0118978	0.0686631
2018-10-26 17:00:00	0.675593	0.0797008	0.593599	0.0124712	0.0688064
2018-10-26 19:56:00	0.673586	0.0807042	0.594172	0.010321	0.0699532
2018-10-26 22:52:00	0.674303	0.0821377	0.598759	0.0136179	0.0728201
2018-10-27 01:47:00	0.670433	0.0852913	0.599046	0.0126145	0.0755437
2018-10-27 04:36:00	0.668282	0.086008	0.593885	0.00931754	0.0778373
2018-10-27 07:31:00	0.664269	0.0871548	0.595462	0.0101776	0.0811342
2018-10-27 10:20:00	0.664269	0.0884449	0.594602	0.0118978	0.0831411
2018-10-27 13:09:00	0.662262	0.0898784	0.584711	0.0126145	0.0837145
2018-10-27 15:58:00	0.660398	0.0910252	0.589872	0.0124712	0.0864381
2018-10-27 18:55:00	0.659968	0.0917419	0.586575	0.0124712	0.0883016
2018-10-27 22:01:00	0.659538	0.0924586	0.584711	0.0136179	0.0894483
2018-10-28 01:58:00	0.658535	0.0933187	0.581844	0.0117544	0.0910252
2018-10-28 02:57:00	0.658535	0.0933187	0.581844	0.0117544	0.0910252
2018-10-28 05:56:00	0.657101	0.0971891	0.580267	0.0133312	0.0953256
2018-10-28 07:42:00	0.657101	0.0970457	0.581271	0.0126145	0.0971891
2018-10-28 10:40:00	0.655955	0.0987659	0.580411	0.0137613	0.099626
2018-10-28 13:32:00	0.653518	0.101346	0.577401	0.0133312	0.101346
2018-10-28 16:15:00	0.650794	0.101633	0.575394	0.0123278	0.102636
2018-10-28 19:14:00	0.649934	0.100343	0.573817	0.0131879	0.104356
2018-10-28 22:13:00	0.648501	0.10536	0.568513	0.0113244	0.10665
2018-10-29 01:05:00	0.646637	0.10622	0.579121	0.0134746	0.11052
2018-10-29 03:58:00	0.645347	0.108083	0.574247	0.0136179	0.113387
2018-10-29 06:41:00	0.642337	0.109947	0.574964	0.014478	0.117114
2018-10-29 09:01:00	0.636477	0.111405	0.573714	0.0101277	0.11925
2018-10-29 13:51:00	0.636477	0.111975	0.555741	0.0151203	0.122388
2018-10-29 16:13:00	0.649173	0.111975	0.543901	0.0134085	0.119536
2018-10-29 18:59:00	0.64689	0.110121	0.537054	0.0131232	0.1144
2018-10-29 21:55:00	0.649315	0.104701	0.544615	0.012838	0.106698
2018-10-30 01:05:00	0.647889	0.102133	0.540763	0.0135512	0.102133
2018-10-30 04:17:00	0.644893	0.100707	0.548323	0.0132659	0.100992
2018-10-30 07:27:00	0.642896	0.100707	0.547895	0.0135512	0.100992
2018-10-30 09:25:00	0.664134	0.10231	0.567703	0.0146997	0.104221
2018-10-30 13:26:00	0.664134	0.107896	0.57226	0.0139647	0.10966
2018-10-30 17:39:00	0.662958	0.111424	0.564469	0.0114658	0.114805
2018-10-30 21:16:00	0.668543	0.113188	0.558296	0.0139647	0.116569
2018-10-31 01:46:00	0.668543	0.114805	0.563587	0.0127888	0.115981
2018-10-31 04:24:00	0.664722	0.111277	0.560206	0.0129358	0.116569
2018-10-31 08:11:00	0.660165	0.112306	0.558149	0.0135237	0.116863
2018-10-31 12:00:00	0.644113	0.112238	0.557168	0.0130777	0.119568
2018-10-31 15:49:00	0.639227	0.112957	0.561192	0.0104909	0.123017
2018-10-31 19:30:00	0.636065	0.114825	0.557455	0.0130777	0.125603
2018-10-31 22:53:00	0.633622	0.117699	0.558749	0.0136525	0.128334
2018-11-01 02:34:00	0.632329	0.116837	0.551994	0.012934	0.130777
2018-11-01 05:59:00	0.630748	0.123304	0.563347	0.0140837	0.13437
2018-11-01 09:35:00	0.62773	0.125029	0.566365	0.0146585	0.138106
2018-11-01 13:25:00	0.646518	0.128628	0.556508	0.0157114	0.146102
2018-11-01 16:17:00	0.647399	0.130537	0.555039	0.0135089	0.145955
2018-11-01 19:26:00	0.647105	0.126572	0.564877	0.0104253	0.145661
2018-11-01 22:34:00	0.643581	0.129656	0.561353	0.0129216	0.146102
2018-11-02 01:18:00	0.638883	0.131418	0.562675	0.0127747	0.145955
2018-11-02 04:29:00	0.631981	0.131418	0.557682	0.0126279	0.145955
2018-11-02 07:38:00	0.625521	0.135676	0.566052	0.0130684	0.145955
2018-11-02 10:48:00	0.622877	0.128334	0.562675	0.0108658	0.145808
2018-11-02 13:32:00	0.50085	0.110919	0.453855	0.0112457	0.117666
2018-11-02 17:10:00	0.497535	0.11009	0.452552	0.0104171	0.117666
2018-11-02 21:48:00	0.505585	0.110327	0.443319	0.0132581	0.117666
2018-11-03 02:17:00	0.522631	0.0974237	0.454802	0.0124295	0.106775
2018-11-03 06:58:00	0.528668	0.0954113	0.453499	0.0094701	0.0995544
2018-11-03 11:29:00	0.531509	0.0877168	0.45492	0.012903	0.0969502
2018-11-03 16:18:00	0.531391	0.0891373	0.460957	0.0102987	0.0983707
2018-11-03 20:50:00	0.532101	0.0898476	0.458708	0.0105355	0.0986074
2018-11-04 01:14:00	0.530681	0.0907946	0.460839	0.010062	0.100975
2018-11-04 05:30:00	0.52855	0.0904395	0.463561	0.0131398	0.102869
2018-11-04 09:46:00	0.527366	0.0932805	0.456459	0.0124295	0.103224
2018-11-04 11:41:00	0.510797	0.090975	0.442422	0.0131447	0.101698
2018-11-04 16:45:00	0.508952	0.0923586	0.446227	0.0119916	0.103428
2018-11-04 21:23:00	0.509298	0.0923586	0.450378	0.0129141	0.105042
2018-11-05 01:50:00	0.507223	0.09478	0.448187	0.0121069	0.107348
2018-11-05 06:01:00	0.503187	0.0972014	0.447841	0.0118763	0.10977
2018-11-05 10:19:00	0.500189	0.101237	0.44542	0.0118763	0.110807
2018-11-05 14:40:00	0.497307	0.0872852	0.436426	0.00933963	0.110692
2018-11-05 22:31:00	0.420681	0.0885592	0.369502	0.0117427	0.0968769
2018-11-06 03:03:00	0.436729	0.0862107	0.373906	0.0114491	0.0782844
2018-11-06 07:45:00	0.453756	0.076523	0.378309	0.0106662	0.0574412
2018-11-06 11:22:00	0.512448	0.0770883	0.421452	0.0127223	0.0518594
2018-11-06 16:21:00	0.523122	0.0668458	0.427166	0.0114285	0.0426951
2018-11-06 21:20:00	0.528513	0.060269	0.42404	0.00959561	0.0362261
2018-11-07 02:30:00	0.535305	0.0490562	0.435145	0.0127223	0.0313744
2018-11-07 05:15:00	0.535305	0.0490562	0.435145	0.0127223	0.0313744
2018-11-07 07:51:00	0.53757	0.0405387	0.436223	0.0115363	0.0269539
2018-11-07 13:20:00	0.513061	0.0319835	0.415888	0.012223	0.0226126
2018-11-07 18:41:00	0.514283	0.0277055	0.414258	0.0110007	0.0200661
2018-11-08 01:21:00	0.514793	0.0245479	0.420981	0.00977841	0.0183345
2018-11-08 05:44:00	0.517033	0.0210847	0.419453	0.012223	0.0168066
2018-11-08 11:07:00	0.517441	0.0191494	0.421388	0.0117137	0.0155843
2018-11-08 16:04:00	0.514691	0.0180289	0.424444	0.0120193	0.0153806
2018-11-08 21:19:00	0.516932	0.0174178	0.425157	0.0117137	0.0145658
2018-11-09 02:25:00	0.516728	0.0166029	0.423731	0.0113063	0.0139546
2018-11-09 08:30:00	0.516422	0.0173159	0.423425	0.0103896	0.014362
2018-11-09 13:38:00	0.510514	0.0203717	0.424444	0.0128342	0.0154825
2018-11-09 18:38:00	0.536746	0.0229544	0.451793	0.0121208	0.0161968
2018-11-09 23:21:00	0.537175	0.0238125	0.454582	0.00954644	0.0160895
2018-11-10 04:23:00	0.537604	0.0242415	0.450721	0.01019	0.0173767
2018-11-10 09:27:00	0.538248	0.0263868	0.449005	0.0119062	0.0175912
2018-11-10 14:47:00	0.537711	0.0278885	0.444929	0.00965371	0.0181275
2018-11-10 19:40:00	0.535673	0.0293902	0.447288	0.0127643	0.0193074
2018-11-11 01:53:00	0.536317	0.0302483	0.446538	0.0123353	0.0201655
2018-11-11 11:01:00	0.53503	0.0312137	0.445143	0.011799	0.0202728
2018-11-11 16:16:00	0.533099	0.0335734	0.445787	0.01019	0.0218817
2018-11-11 23:27:00	0.531168	0.0336807	0.45115	0.00986823	0.0232762
2018-11-12 10:48:00	0.533492	0.0394013	0.457728	0.0102031	0.0286555
2018-11-12 16:00:00	0.53436	0.0384244	0.446982	0.00944329	0.0280042
2018-11-12 20:44:00	0.532515	0.0427662	0.455123	0.00955184	0.0306093
2018-11-13 01:12:00	0.530235	0.0427662	0.44937	0.00944329	0.0309349
2018-11-13 05:34:00	0.529584	0.0439602	0.444595	0.00944329	0.0316947
2018-11-13 09:28:00	0.523102	0.0441196	0.442377	0.00987592	0.0333849
2018-11-13 14:38:00	0.521813	0.0449784	0.421551	0.00912449	0.0333849
2018-11-13 19:15:00	0.521062	0.0512045	0.462665	0.00933918	0.0387522
2018-11-13 23:52:00	0.520418	0.0489502	0.438727	0.00944653	0.0372494
2018-11-14 04:45:00	0.520418	0.0477694	0.44184	0.00933918	0.0389669
2018-11-14 09:46:00	0.518808	0.0508824	0.434004	0.00944653	0.039611
2018-11-14 14:15:00	0.520243	0.051767	0.440288	0.0106106	0.0429784
2018-11-14 19:12:00	0.516598	0.051767	0.441574	0.00943167	0.0448004
2018-11-14 23:43:00	0.516491	0.0528388	0.439645	0.00943167	0.045122
2018-11-15 04:08:00	0.515098	0.0546608	0.436536	0.00943167	0.0456579
2018-11-15 08:40:00	0.515312	0.0554111	0.434178	0.00943167	0.0464081
2018-11-15 09:51:00	0.515312	0.0570188	0.434071	0.0102891	0.046944
2018-11-16 07:22:00	0.174275	0.00673701	0.124947	0.00713137	0.0143942
2018-11-16 23:45:00	0.24184	0.00549027	0.167163	0.00986463	0.0195507
2018-11-17 15:38:00	0.234195	0.00410868	0.160281	0.00941573	0.0187459
2018-11-18 09:00:00	0.235864	0.00316711	0.158698	0.00962972	0.0187459
2018-11-18 23:18:00	0.235973	0.00316857	0.158771	0.00963417	0.0187545
2018-11-19 01:01:00	0.235673	0.00265475	0.157872	0.00959135	0.0187545
2018-11-19 17:22:00	0.230563	0.00205597	0.151848	0.00956656	0.0183779
2018-11-20 10:15:00	0.23094	0.00239164	0.156548	0.00956656	0.0183779
2018-11-21 04:51:00	0.23546	0.00216654	0.156901	0.0100528	0.0189789
2018-11-24 12:27:00	0.0816558	0.000751341	0.0544121	0.00348622	0.00658175
2018-11-24 18:22:00	0.515351	0.0246774	0.373134	0.0162534	0.0173436
2018-11-24 23:31:00	0.49999	0.0456879	0.374423	0.0117936	0.0209114
2018-11-25 04:50:00	0.495332	0.0486611	0.380072	0.0108026	0.0216051
2018-11-25 09:42:00	0.493053	0.0483637	0.38582	0.00951418	0.0212087
2018-11-25 14:05:00	0.486611	0.0546074	0.387703	0.00951418	0.0224971
2018-11-25 18:44:00	0.456144	0.0622993	0.36602	0.00936832	0.0240766
2018-11-25 23:09:00	0.449961	0.069513	0.36321	0.0103052	0.0282923
2018-11-26 03:36:00	0.442841	0.0772887	0.36068	0.00824412	0.0330702
2018-11-26 07:58:00	0.43647	0.0822539	0.357776	0.00852517	0.039347
2018-11-26 21:27:00	0.43113	0.0910601	0.355903	0.0109609	0.0477784
2018-11-27 16:38:00	0.394219	0.0933085	0.332294	0.011242	0.0932148
2018-11-27 22:13:00	0.421106	0.0932148	0.33904	0.0103988	0.0600509
2018-11-28 03:29:00	0.438906	0.0932148	0.342225	0.00974306	0.0405648
2018-11-28 08:48:00	0.450991	0.0759771	0.352249	0.00946201	0.0318523
2018-11-28 13:48:00	0.460828	0.0690445	0.358526	0.00918096	0.0267934
2018-11-28 19:07:00	0.465512	0.0543363	0.36602	0.00946201	0.0226713
2018-11-29 01:11:00	0.470477	0.0474037	0.372485	0.00927464	0.0192051
2018-11-29 04:59:00	0.469634	0.036068	0.376044	0.0106799	0.0174251
2018-11-29 09:23:00	0.471601	0.0305407	0.377356	0.0103052	0.0155514
2018-11-29 14:37:00	0.471789	0.0274492	0.376419	0.00946201	0.0143335
2018-11-29 19:49:00	0.471227	0.026325	0.381572	0.00955569	0.0137714
2018-11-30 01:55:00	0.471133	0.0221092	0.38101	0.00899359	0.0131157
2018-11-30 06:09:00	0.470946	0.0225777	0.382509	0.00964937	0.0127409
2018-11-30 11:00:00	0.471695	0.0217345	0.386818	0.00936832	0.0118978
2018-11-30 16:14:00	0.471414	0.0203293	0.385413	0.0109609	0.0127409
2018-11-30 20:26:00	0.475161	0.022765	0.386443	0.00796307	0.0135841
2018-12-01 01:26:00	0.477691	0.0216408	0.386069	0.00871254	0.0141462
2018-12-01 06:35:00	0.477503	0.0202356	0.377169	0.00889991	0.0128346
2018-12-01 11:48:00	0.47666	0.0202356	0.381478	0.00889991	0.0129283
2018-12-01 17:08:00	0.476286	0.0182682	0.376138	0.00908727	0.0118978
2018-12-01 22:26:00	0.475911	0.0184556	0.383445	0.0116167	0.0127409
2018-12-02 03:32:00	0.474225	0.0182682	0.382415	0.00946201	0.0118041
2018-12-02 08:45:00	0.473381	0.0179872	0.383164	0.0108673	0.0117104
2018-12-02 14:00:00	0.47207	0.0147083	0.368456	0.00908727	0.00993042
2018-12-02 19:13:00	0.470477	0.0177998	0.384101	0.00899359	0.011523
2018-12-03 01:08:00	0.470009	0.0164882	0.386724	0.0104925	0.0114294
2018-12-03 05:16:00	0.466074	0.0162072	0.387942	0.0110546	0.0117104
2018-12-03 10:16:00	0.470383	0.0161135	0.389722	0.0100241	0.0116167
2018-12-03 14:18:00	0.470383	0.0166756	0.391783	0.00861886	0.0122725
2018-12-03 19:29:00	0.467854	0.0173314	0.389535	0.00974306	0.0118041
2018-12-04 00:36:00	0.467198	0.0163946	0.393657	0.00852517	0.0119915
2018-12-04 05:38:00	0.464762	0.0174251	0.388879	0.0105862	0.011523
2018-12-04 10:45:00	0.469072	0.0167693	0.386912	0.0113357	0.0114294
2018-12-04 15:58:00	0.469072	0.0167693	0.386912	0.0113357	0.0114294
2018-12-04 21:00:00	0.471601	0.0172377	0.387849	0.0134904	0.0173314
2018-12-05 02:25:00	0.473194	0.0180809	0.386069	0.00983674	0.013303
2018-12-05 08:10:00	0.468978	0.0180809	0.384757	0.0106799	0.013022
2018-12-05 13:57:00	0.551741	0.0212844	0.444878	0.0133441	0.0168731
2018-12-05 18:52:00	0.551741	0.0212844	0.444878	0.0115796	0.0168731
2018-12-05 23:36:00	0.55163	0.0212844	0.444878	0.011359	0.0168731
2018-12-06 04:08:00	0.561887	0.0212844	0.444878	0.0130133	0.0168731
2018-12-06 08:52:00	0.562438	0.0236003	0.444988	0.0110282	0.0190788
2018-12-06 18:20:00	0.587047	0.0234403	0.471578	0.0112005	0.0161657
2018-12-06 22:56:00	0.584738	0.0187061	0.47204	0.0116624	0.015011
2018-12-07 03:15:00	0.581505	0.0218237	0.475735	0.0128171	0.0423773
2018-12-07 07:43:00	0.579888	0.0218237	0.471231	0.0109696	0.0139718
2018-12-07 12:00:00	0.606582	0.0218013	0.502635	0.0130085	0.0222831
2018-12-07 16:26:00	0.603812	0.0224036	0.509259	0.0121654	0.0161402
2018-12-07 19:26:00	0.601524	0.0234876	0.489144	0.013129	0.0189105
2018-12-07 23:48:00	0.606703	0.024933	0.493962	0.013129	0.0275829
2018-12-08 04:10:00	0.606462	0.023849	0.493722	0.0105995	0.0178265
2018-12-08 08:36:00	0.606221	0.0233672	0.494685	0.0105995	0.0169833
2018-12-08 13:13:00	0.605739	0.0222831	0.490831	0.0112018	0.015538
2018-12-08 17:47:00	0.606703	0.0216809	0.491915	0.0109609	0.0150562
2018-12-08 21:26:00	0.606703	0.0216809	0.491915	0.0109609	0.0150562
2018-12-08 22:16:00	0.604896	0.0227649	0.500587	0.0132494	0.0244512
2018-12-09 02:50:00	0.605739	0.0222831	0.502033	0.0124063	0.0156584
2018-12-09 07:20:00	0.605498	0.0216809	0.493481	0.0126472	0.0148153
2018-12-09 11:59:00	0.605258	0.0222831	0.501792	0.0105995	0.0139721
2018-12-09 16:41:00	0.608389	0.0219218	0.504562	0.0130085	0.0152971
2018-12-09 21:19:00	0.603812	0.02144	0.500346	0.0139721	0.0156584
2018-12-10 02:00:00	0.608871	0.0210786	0.493842	0.0133699	0.0145744
2018-12-10 06:38:00	0.608389	0.0211991	0.49878	0.0137312	0.0154175
2018-12-10 11:29:00	0.581144	0.0199256	0.468536	0.0114999	0.0144603
2018-12-10 16:14:00	0.581258	0.018787	0.465462	0.010589	0.0144603
2018-12-10 21:12:00	0.581258	0.018787	0.465462	0.010589	0.0144603
2018-12-11 02:02:00	0.581827	0.019584	0.463298	0.0141187	0.0145741
2018-12-11 06:53:00	0.584673	0.01799	0.4666	0.0110445	0.0136633
2018-12-11 17:04:01	0.551611	0.018121	0.440188	0.0135907	0.0129435
2018-12-12 17:38:15	0.516816	0.02613	0.414982	0.0115674	0.012497
2018-12-12 23:29:14	0.511962	0.0284022	0.419939	0.0114642	0.0131166
2018-12-13 04:47:36	0.506798	0.0277825	0.421592	0.0111543	0.0130134
2018-12-13 09:37:27	0.507005	0.0302612	0.427995	0.0106379	0.0130134
2018-12-13 13:54:59	0.554185	0.0325925	0.470617	0.011616	0.0153376
2018-12-13 17:45:48	0.557794	0.0316903	0.452686	0.0102627	0.0162398
2018-12-13 22:23:22	0.561177	0.0333819	0.449866	0.010601	0.0154504
2018-12-14 03:04:50	0.562643	0.0324797	0.446145	0.0109393	0.0159015
2018-12-14 07:49:33	0.564673	0.035863	0.45449	0.0110521	0.0172548
2018-12-14 12:39:33	0.565124	0.0332691	0.450656	0.0111649	0.0179315
2018-12-14 18:36:49	0.573019	0.0363141	0.451332	0.0113904	0.0207509
2018-12-14 20:02:50	0.573019	0.0363141	0.451332	0.0113904	0.0207509
2018-12-14 23:40:40	0.578093	0.0298858	0.446821	0.0112777	0.0173676
2018-12-15 04:30:55	0.580462	0.0258259	0.450092	0.0111649	0.0154504
2018-12-15 09:29:57	0.583958	0.021202	0.446821	0.0112777	0.0134204
2018-12-15 14:32:54	0.58283	0.0195104	0.445468	0.0110521	0.012631
2018-12-15 19:27:27	0.583056	0.0210892	0.452911	0.0111649	0.0129693
2018-12-16 00:06:17	0.583732	0.0169165	0.426296	0.0109393	0.00947324
2018-12-16 04:57:58	0.583056	0.0187209	0.449302	0.0109393	0.011616
2018-12-16 09:36:54	0.580575	0.0186082	0.459001	0.0109393	0.0121799
2018-12-16 14:20:22	0.578996	0.0186082	0.450994	0.0107138	0.0110521
2018-12-16 19:13:05	0.577191	0.0186082	0.458663	0.0107138	0.0115032
2018-12-16 23:51:07	0.577191	0.0192848	0.459565	0.010601	0.011616
2018-12-17 04:40:14	0.574597	0.0217659	0.462385	0.0107138	0.0124054
2018-12-17 09:35:29	0.577642	0.0188337	0.464302	0.0108266	0.0117288
2018-12-17 14:30:34	0.564977	0.0177002	0.45086	0.0105541	0.0122032
2018-12-17 19:22:23	0.565416	0.0182499	0.470099	0.0105541	0.0113237
2018-12-18 00:07:03	0.566626	0.0168207	0.447342	0.010774	0.0138523
2018-12-18 04:50:04	0.566406	0.0177002	0.448551	0.0106641	0.0112138
2018-12-18 09:36:24	0.566736	0.0166008	0.435908	0.0105541	0.0113237
2018-12-18 14:42:18	0.577082	0.0183713	0.453716	0.0111341	0.0102434
2018-12-18 19:49:17	0.57274	0.019262	0.44492	0.0110228	0.0120249
2018-12-19 00:50:22	0.568397	0.0239384	0.462512	0.0112455	0.0124702
2018-12-19 05:34:22	0.565837	0.0236044	0.459506	0.0112455	0.0139177
2018-12-19 10:23:23	0.565169	0.0241611	0.459506	0.0109114	0.014029
2018-12-19 15:04:27	0.582904	0.0266365	0.46878	0.011022	0.0149256
2018-12-19 19:48:32	0.580722	0.0250291	0.45948	0.011022	0.015959
2018-12-20 00:30:35	0.577737	0.0323772	0.470732	0.0113664	0.0136627
2018-12-20 05:14:46	0.579804	0.0274402	0.458102	0.0111368	0.0157293
2018-12-20 10:02:11	0.580952	0.030655	0.457184	0.0113664	0.0145812
2018-12-20 14:45:25	0.57386	0.0303822	0.456979	0.0108832	0.0153044
2018-12-20 19:30:34	0.571593	0.0311757	0.459587	0.0107698	0.0163247
2018-12-21 00:03:06	0.571933	0.029702	0.462874	0.0109965	0.0167782
2018-12-21 04:42:39	0.570799	0.0317426	0.449611	0.0109965	0.0172317
2018-12-21 09:24:31	0.569212	0.0338965	0.473644	0.0107698	0.016098
2018-12-21 14:58:26	0.576467	0.0369574	0.458567	0.0100896	0.0215396
2018-12-21 19:36:41	0.579075	0.027548	0.466502	0.0104297	0.0211995
2018-12-22 00:14:50	0.582816	0.0252807	0.459587	0.0106564	0.0193856
2018-12-22 09:23:27	0.582816	0.0229	0.467636	0.0106564	0.0153044
2018-12-22 14:13:02	0.584176	0.0214262	0.472397	0.0111099	0.0153044
2018-12-22 18:55:50	0.582476	0.0181386	0.457433	0.01145	0.0120168
2018-12-22 23:41:53	0.581909	0.0224465	0.459814	0.0111099	0.0132639
2018-12-23 04:23:33	0.585197	0.0214262	0.469676	0.0112233	0.0132639
2018-12-23 09:08:10	0.584176	0.0214262	0.469336	0.01145	0.0134906
2018-12-23 13:45:37	0.583383	0.0166648	0.443829	0.0119035	0.0131505
2018-12-23 18:28:50	0.583269	0.0188188	0.479766	0.0117901	0.0100896
2018-12-23 23:17:06	0.581796	0.0190455	0.451765	0.0121302	0.013604
2018-12-24 03:58:04	0.59778	0.021653	0.451878	0.0119035	0.0106564
2018-12-24 08:47:40	0.678724	0.0291351	0.53951	0.0124703	0.00816237
2018-12-25 07:54:50	0.678837	0.025394	0.469563	0.0179119	0
2018-12-25 08:45:36	0.678837	0.025394	0.469563	0.0179119	0
2018-12-25 13:38:27	0.574654	0.0193856	0.468089	0.0166648	0
2018-12-25 18:17:45	0.573633	0.0185921	0.462194	0.0108832	0.0113366
2018-12-25 23:04:04	0.571706	0.0197257	0.468543	0.0112233	0.0100896
2018-12-26 03:46:05	0.570006	0.0221064	0.467296	0.0108832	0.0106564
2018-12-26 08:18:07	0.569439	0.0224465	0.466729	0.0113366	0.0112233
2018-12-26 12:58:59	0.570459	0.0232401	0.466389	0.0104297	0.01145
2018-12-26 17:27:41	0.572953	0.0233534	0.465142	0.0124703	0.0117901
2018-12-26 21:44:47	0.57318	0.0229	0.461061	0.0108832	0.0125837
2018-12-27 02:16:54	0.57352	0.0235802	0.466389	0.0107698	0.0122436
2018-12-27 06:51:24	0.573293	0.024147	0.469336	0.0107698	0.0140574
2018-12-27 10:38:36	0.57488	0.0246005	0.464915	0.0122436	0.0140574
2018-12-27 15:15:53	0.582674	0.0268572	0.468445	0.011642	0.0146389
2018-12-28 07:47:12	0.297168	0.00835732	0.221554	0.00898269	0.00648118
2018-12-28 16:25:13	0.291811	0.00564973	0.212112	0.0105864	0.00548517
2018-12-29 03:54:20	0.296568	0.0043784	0.212214	0.0110291	0.00515432
2018-12-29 15:16:32	0.296346	0.00393502	0.211272	0.0105858	0.0050989
2018-12-30 02:57:10	0.296568	0.00360248	0.212269	0.0109737	0.00504348
2018-12-30 14:59:48	0.296734	0.00343622	0.210496	0.0110846	0.00498806
2018-12-31 03:38:44	0.296734	0.00343622	0.210496	0.0110846	0.00498806
2018-12-31 14:23:02	0.296457	0.0031591	0.210551	0.0109183	0.00548686
2018-12-31 19:57:41	0.597794	0.00983553	0.456208	0.0163544	0.0101786
2019-01-01 00:15:47	0.58327	0.0160113	0.470962	0.0131522	0.0120085
2019-01-01 04:20:48	0.574464	0.0215009	0.48034	0.0128091	0.0129234
2019-01-01 08:33:51	0.570232	0.0219584	0.479196	0.0105217	0.0130378
2019-01-01 12:51:04	0.569775	0.0244745	0.469132	0.0114367	0.0125803
2019-01-01 17:30:00	0.571147	0.0243601	0.468446	0.0123516	0.0140671
2019-01-01 22:14:48	0.572748	0.0257325	0.472449	0.0114367	0.0141815
2019-01-02 03:10:53	0.576751	0.0267618	0.468446	0.0122372	0.0141815
2019-01-02 09:13:43	0.57961	0.0273336	0.474278	0.013724	0.0133809
2019-01-02 12:55:51	0.580868	0.0264187	0.4641	0.0133809	0.014982
2019-01-02 17:20:06	0.589274	0.0276367	0.475374	0.0116791	0.0146856
2019-01-02 21:38:38	0.586846	0.0263647	0.458029	0.0119682	0.0156685
2019-01-03 02:23:39	0.588465	0.0280992	0.477224	0.0122573	0.0166514
2019-01-03 06:58:06	0.587771	0.0276367	0.466586	0.0119104	0.0160732
2019-01-03 11:19:53	0.589274	0.0292556	0.469014	0.0136449	0.016767
2019-01-03 15:31:36	0.588465	0.030065	0.469708	0.0135293	0.0168827
2019-01-03 19:36:37	0.588465	0.0306432	0.467973	0.0136449	0.0165358
2019-01-03 23:43:36	0.58673	0.0306432	0.458376	0.0135293	0.0160732
2019-01-04 03:44:01	0.58037	0.0331871	0.47653	0.0126042	0.0188484
2019-01-04 07:50:02	0.57852	0.0324933	0.47364	0.0124885	0.0186172
2019-01-04 11:57:59	0.577364	0.0324933	0.471905	0.0122573	0.0185015
2019-01-04 16:08:02	0.57482	0.0334184	0.46277	0.0108697	0.0188484
2019-01-04 20:19:36	0.576092	0.0333028	0.46728	0.0127198	0.0185015
2019-01-05 00:46:26	0.577248	0.0346904	0.46196	0.0114478	0.0183859
2019-01-05 05:19:06	0.579445	0.033881	0.453635	0.0131824	0.0179234
2019-01-05 10:02:31	0.580717	0.0351529	0.465429	0.0115635	0.0200048
2019-01-05 14:21:21	0.580948	0.0354998	0.462886	0.0131824	0.0204673
2019-01-05 18:54:35	0.581064	0.0351529	0.464042	0.0131824	0.0216237
2019-01-05 23:25:44	0.580602	0.0372344	0.468089	0.0109853	0.0216237
2019-01-06 03:54:51	0.581295	0.0368875	0.465661	0.0116791	0.0219706
2019-01-06 08:12:56	0.579677	0.0375813	0.473061	0.0128354	0.0225488
2019-01-06 12:33:09	0.579445	0.0379282	0.462423	0.0115635	0.0224331
2019-01-06 16:46:18	0.57852	0.0392001	0.461382	0.0128354	0.0224331
2019-01-06 20:54:58	0.577017	0.0397783	0.474449	0.0113322	0.0224331
2019-01-07 01:10:15	0.577248	0.0419754	0.467973	0.0126042	0.024052
2019-01-07 05:29:27	0.576901	0.0432474	0.470171	0.0112166	0.025324
2019-01-07 09:32:24	0.577364	0.0403565	0.466817	0.0124885	0.0241676
2019-01-07 13:40:37	0.606424	0.0468159	0.499815	0.0135839	0.0285019
2019-01-07 17:48:35	0.603028	0.045967	0.485382	0.0110369	0.0300786
2019-01-07 21:42:03	0.599632	0.0477862	0.495206	0.0106731	0.0294722
2019-01-08 01:31:06	0.596721	0.0474224	0.494721	0.0134626	0.0283807
2019-01-08 05:10:12	0.595023	0.0474224	0.482107	0.0127349	0.0275317
2019-01-08 09:02:05	0.595145	0.0485139	0.497996	0.0130988	0.0294722
2019-01-08 13:06:09	0.596479	0.0511822	0.505273	0.0128562	0.0310489
2019-01-08 13:30:03	0.597449	0.0503332	0.505879	0.0145542	0.0314128
2019-01-08 16:56:03	0.597449	0.0503332	0.505879	0.0145542	0.0314128
2019-01-08 23:39:34	0.552695	0.0460882	0.503211	0.0126136	0.0223164
2019-01-09 03:44:52	0.554999	0.0464521	0.505151	0.0111582	0.0215887
2019-01-09 07:49:32	0.557546	0.0469372	0.507334	0.0127349	0.0211036
2019-01-09 11:36:39	0.558759	0.0468159	0.503817	0.0118859	0.020861
2019-01-09 15:34:25	0.559123	0.0471798	0.504181	0.0106731	0.0213461
2019-01-09 19:37:27	0.559972	0.0480288	0.505879	0.0118859	0.0218313
2019-01-09 23:53:07	0.561064	0.0492416	0.505515	0.0121285	0.0224377
2019-01-10 04:00:48	0.560457	0.0502119	0.503332	0.0104305	0.0229228
2019-01-10 07:58:32	0.559366	0.0508183	0.501392	0.0126136	0.0235293
2019-01-10 11:46:45	0.556819	0.0520312	0.503817	0.0122498	0.0243783
2019-01-10 15:26:18	0.556819	0.0525163	0.502847	0.0115221	0.0246208
2019-01-10 18:54:58	0.554272	0.0538505	0.502119	0.0116433	0.0252272
2019-01-10 22:40:10	0.552452	0.0543356	0.504545	0.00982407	0.025955
2019-01-11 02:09:47	0.550269	0.0555485	0.505758	0.0111582	0.0264401
2019-01-11 05:47:12	0.549542	0.0565187	0.506607	0.0114008	0.0269252
2019-01-11 09:31:43	0.547601	0.0576103	0.506122	0.00982407	0.0272891
2019-01-11 13:08:02	0.54748	0.057489	0.505273	0.0112795	0.0272891
2019-01-11 16:56:49	0.546631	0.0579742	0.507577	0.0114008	0.0276529
2019-01-11 20:43:04	0.547116	0.0588231	0.504545	0.0106731	0.0280168
2019-01-12 00:27:30	0.547844	0.0597934	0.503211	0.00994536	0.0283807
2019-01-12 04:05:01	0.546509	0.060036	0.501149	0.00994536	0.0289871
2019-01-12 07:39:57	0.546388	0.0613701	0.503089	0.00970279	0.0299574
2019-01-12 11:15:46	0.544933	0.062583	0.505394	0.0107944	0.0309276
2019-01-12 14:42:53	0.543841	0.0636745	0.503089	0.0116433	0.0311702
2019-01-12 18:19:24	0.542871	0.0647661	0.503211	0.0115221	0.0317766
2019-01-12 21:19:24	0.542386	0.0657364	0.502847	0.00994536	0.0325043
2019-01-13 00:53:17	0.540809	0.0661002	0.505515	0.0114008	0.0334746
2019-01-13 04:23:15	0.540324	0.0673131	0.504302	0.0112795	0.0342023
2019-01-13 07:46:01	0.538505	0.0690111	0.503817	0.0109156	0.03493
2019-01-13 11:06:17	0.536079	0.0699813	0.503938	0.00994536	0.0360216
2019-01-13 14:19:41	0.533653	0.0704665	0.506728	0.0109156	0.0371132
2019-01-13 17:40:39	0.532077	0.0721645	0.504302	0.00921765	0.0377196
2019-01-13 20:55:05	0.530864	0.0721645	0.501998	0.0114008	0.0385686
2019-01-13 23:26:17	0.529651	0.0742263	0.504666	0.0111582	0.0389324
2019-01-14 02:39:54	0.530379	0.0759243	0.506728	0.0105518	0.0399027
2019-01-14 06:15:02	0.529408	0.0754392	0.502362	0.00933893	0.0406304
2019-01-14 09:45:13	0.52771	0.0782287	0.502119	0.0115221	0.0420858
2019-01-14 13:09:03	0.528438	0.0788351	0.500421	0.0111582	0.0426923
2019-01-14 17:20:49	0.508572	0.0783045	0.477274	0.0114024	0.0416538
2019-01-14 20:44:56	0.513575	0.0805152	0.47483	0.0111697	0.0353708
2019-01-15 00:06:36	0.519858	0.0769083	0.475761	0.00954082	0.0295533
2019-01-15 03:34:05	0.528236	0.0710907	0.478786	0.0114024	0.0243175
2019-01-15 07:17:47	0.534984	0.0634116	0.482277	0.0107043	0.0209433
2019-01-15 10:57:27	0.539871	0.0577103	0.483673	0.0108207	0.0188489
2019-01-15 14:28:31	0.540685	0.0521255	0.484255	0.0112861	0.0171037
2019-01-15 17:57:32	0.543594	0.0487513	0.487978	0.00942447	0.0162892
2019-01-15 21:51:14	0.546387	0.0465406	0.484488	0.0114024	0.0150093
2019-01-16 02:00:53	0.549063	0.0453771	0.491701	0.0110534	0.0157074
2019-01-16 05:41:23	0.548481	0.0461915	0.489723	0.0112861	0.0153584
2019-01-16 13:29:45	0.549179	0.0459588	0.488793	0.0118679	0.0157074
2019-01-16 16:47:59	0.607606	0.0545738	0.551339	0.0102896	0.0194069
2019-01-16 20:06:20	0.603698	0.0550948	0.552511	0.0100291	0.0188859
2019-01-16 23:39:26	0.601745	0.0537923	0.553813	0.00950808	0.0177137
2019-01-17 03:31:01	0.601745	0.0537923	0.553813	0.00950808	0.0177137
2019-01-17 07:29:23	0.601745	0.0537923	0.553813	0.00950808	0.0177137
2019-01-17 11:37:43	0.601745	0.0537923	0.553813	0.00950808	0.0177137
2019-01-17 12:02:44	0.601745	0.0537923	0.553813	0.00950808	0.0177137
2019-01-17 12:20:03	0.601745	0.0537923	0.553813	0.00950808	0.0177137
2019-01-17 12:26:05	0.601745	0.0537923	0.553813	0.00950808	0.0177137
2019-01-17 12:32:38	0.601745	0.0537923	0.553813	0.00950808	0.0177137
2019-01-17 12:40:19	0.454174	0.0343854	0.492336	0.00260495	0.0100291
2019-01-17 15:24:19	0.330569	0.027352	0.379802	0.00560065	0.0138063
2019-01-17 19:17:23	0.330178	0.0338644	0.376155	0.00885685	0.0153692
2019-01-17 23:26:37	0.36261	0.0372509	0.386706	0.0105501	0.0154995
2019-01-18 03:33:42	0.403507	0.0388138	0.401944	0.0112013	0.0153692
2019-01-18 07:28:25	0.440237	0.0397256	0.418225	0.0114618	0.0148482
2019-01-18 11:19:02	0.469413	0.0403768	0.438023	0.0114618	0.0151087
2019-01-18 15:13:34	0.493378	0.0403768	0.451048	0.0113316	0.0144575
2019-01-18 19:18:41	0.518125	0.0394651	0.467199	0.011592	0.0135458
2019-01-18 23:22:50	0.538965	0.0407675	0.476967	0.0119828	0.0128945
2019-01-19 03:26:08	0.554725	0.041549	0.483349	0.012113	0.0122433
2019-01-19 07:13:29	0.566968	0.043112	0.491555	0.0119828	0.0125038
2019-01-19 10:56:03	0.572439	0.045196	0.499891	0.0114618	0.0132853
2019-01-19 14:42:01	0.576997	0.0463682	0.506794	0.0110711	0.0135458
2019-01-19 18:28:59	0.582728	0.0474102	0.512785	0.0110711	0.0135458
2019-01-19 22:15:23	0.58885	0.0476707	0.516953	0.0112013	0.0135458
2019-01-20 02:02:08	0.595362	0.0476707	0.517214	0.0114618	0.0130248
2019-01-20 05:59:56	0.599921	0.0493639	0.520079	0.0113316	0.0135458
2019-01-20 09:45:15	0.606173	0.0502756	0.518777	0.0106803	0.0135458
2019-01-20 13:26:41	0.609429	0.0507966	0.518777	0.0112013	0.0139365
2019-01-20 17:10:55	0.609299	0.0517083	0.521382	0.0114618	0.014197
2019-01-20 20:52:50	0.611383	0.0527503	0.522945	0.0113316	0.0145877
2019-01-21 00:49:46	0.612295	0.0536621	0.524768	0.0114618	0.0154995
2019-01-21 04:38:38	0.613467	0.0545738	0.525029	0.0113316	0.0165415
2019-01-21 08:29:41	0.613206	0.0561368	0.526852	0.0106803	0.0174532
2019-01-21 10:36:37	0.617374	0.0561368	0.528936	0.0127643	0.0181044
2019-01-21 15:49:40	0.541563	0.053423	0.508974	0.0125701	0.0233944
2019-01-21 19:55:43	0.542029	0.0561	0.485812	0.0046556	0.0235108
2019-01-21 23:16:45	0.53877	0.0572639	0.489886	0.00477199	0.0231616
2019-01-22 02:32:12	0.534463	0.0565656	0.490002	0.00453921	0.0228125
2019-01-22 05:53:08	0.531321	0.0563328	0.490701	0.0046556	0.0223469
2019-01-22 09:11:49	0.530506	0.0552853	0.489769	0.00488838	0.0217649
2019-01-22 12:27:52	0.529691	0.0548197	0.492912	0.00477199	0.0217649
2019-01-22 16:07:55	0.534463	0.0544706	0.512815	0.00977677	0.02386
2019-01-22 19:25:55	0.541461	0.0559404	0.499946	0.00785746	0.0233378
2019-01-22 22:49:57	0.53677	0.0566441	0.495606	0.00809201	0.0223996
2019-01-23 02:18:59	0.535715	0.056175	0.49631	0.00844384	0.021696
2019-01-23 05:51:15	0.536184	0.0552368	0.492792	0.00844384	0.020875
2019-01-23 09:30:03	0.536418	0.0551195	0.494199	0.00879566	0.0212269
2019-01-23 10:23:03	0.627202	0.0636074	0.578336	0.0121482	0.0249789
2019-01-23 11:11:01	0.627202	0.0636074	0.578336	0.0121482	0.0249789
2019-01-23 13:15:04	0.620786	0.0694768	0.585024	0.00887228	0.0294833
2019-01-23 16:00:08	0.610276	0.0742541	0.573286	0.00873578	0.0345336
2019-01-23 18:47:09	0.604953	0.0823074	0.576016	0.00859928	0.0378096
2019-01-23 21:36:11	0.600858	0.0859928	0.571102	0.00859928	0.039584
2019-01-24 00:57:16	0.604816	0.0880403	0.557589	0.00873578	0.0391745
2019-01-24 03:45:21	0.60427	0.0914527	0.557043	0.00887228	0.040676
2019-01-24 06:33:26	0.604543	0.0914527	0.553903	0.00900877	0.041495
2019-01-24 09:25:58	0.602359	0.0935002	0.556633	0.00900877	0.0435424
2019-01-24 12:17:39	0.594852	0.0928177	0.565915	0.00873578	0.0476373
2019-01-24 15:09:22	0.590621	0.0999155	0.576152	0.00900877	0.0506402
2019-01-24 17:50:06	0.593214	0.0990965	0.560591	0.00846279	0.0502307
2019-01-24 20:37:22	0.592122	0.099506	0.560728	0.00887228	0.0500942
2019-01-24 23:29:40	0.59144	0.10128	0.558544	0.00859928	0.0500942
2019-01-25 01:40:41	0.590211	0.103464	0.564686	0.00928177	0.0510497
2019-01-25 04:27:28	0.588027	0.0996425	0.558408	0.00859928	0.0506402
2019-01-25 07:10:48	0.588846	0.09896	0.558817	0.00846279	0.0514592
2019-01-25 08:44:32	0.588846	0.09896	0.558817	0.00846279	0.0514592
2019-01-25 09:55:54	0.584615	0.102782	0.555678	0.00887228	0.0522782
2019-01-25 12:35:46	0.582294	0.10401	0.557043	0.00900877	0.0532337
2019-01-25 15:16:58	0.579564	0.104283	0.559772	0.0081898	0.0541891
2019-01-25 18:05:01	0.573695	0.106604	0.568918	0.00846279	0.0570556
2019-01-25 20:47:28	0.571511	0.108242	0.564959	0.00832629	0.0578746
2019-01-25 23:31:13	0.57001	0.107013	0.561137	0.00750731	0.0581475
2019-01-26 02:13:29	0.570146	0.107423	0.562093	0.0079168	0.0595125
2019-01-26 04:55:51	0.568508	0.111108	0.565232	0.00887228	0.0611505
2019-01-26 07:39:33	0.567007	0.114521	0.564277	0.00737082	0.0626519
2019-01-26 10:21:43	0.565096	0.110699	0.55677	0.00941826	0.0640169
2019-01-26 13:04:48	0.564277	0.114657	0.565505	0.00873578	0.0651089
2019-01-26 16:57:44	0.562912	0.115749	0.56728	0.00982775	0.0671563
2019-01-26 19:51:33	0.560728	0.116978	0.559772	0.00832629	0.0681118
2019-01-26 22:30:42	0.561547	0.116159	0.557998	0.00846279	0.0685213
2019-01-27 01:08:12	0.559636	0.11766	0.561137	0.0081898	0.0700227
2019-01-27 03:42:19	0.557862	0.118479	0.559909	0.00846279	0.0712512
2019-01-27 06:20:32	0.555951	0.118616	0.558681	0.0080533	0.0728892
2019-01-27 09:00:13	0.554449	0.121345	0.556224	0.00941826	0.0749366
2019-01-27 11:39:45	0.551719	0.125167	0.555541	0.00846279	0.0771206
2019-01-28 05:36:11	0.600175	0.0885863	0.529607	0.020611	0.0540526
2019-01-28 10:02:44	0.637576	0.0634709	0.533702	0.0255249	0.0397205
2019-01-28 12:28:50	0.663646	0.0378096	0.560455	0.0125577	0.0227949
2019-01-28 15:07:08	0.646311	0.0614235	0.560864	0.00969126	0.0277088
2019-01-28 17:46:17	0.635528	0.0787585	0.557452	0.00846279	0.0313942
2019-01-28 20:30:33	0.622151	0.0928177	0.553221	0.00778031	0.0349431
2019-01-28 23:00:02	0.615736	0.10169	0.552129	0.00982775	0.0378096
2019-01-29 01:36:58	0.609457	0.106467	0.552129	0.0079168	0.040403
2019-01-29 04:13:50	0.601267	0.109061	0.552811	0.0079168	0.0440884
2019-01-29 06:22:05	0.596763	0.11261	0.5509	0.00832629	0.0466818
2019-01-29 08:51:42	0.590484	0.113702	0.552265	0.00859928	0.0503672
2019-01-29 11:26:51	0.589119	0.114248	0.553221	0.0079168	0.0540526
2019-01-29 14:04:10	0.583386	0.116705	0.5509	0.00859928	0.0574651
2019-01-29 16:50:15	0.577108	0.117933	0.548989	0.00737082	0.060741
2019-01-29 19:34:55	0.573286	0.118206	0.548443	0.0079168	0.0636074
2019-01-29 22:12:00	0.570283	0.120526	0.550081	0.00955476	0.0668833
2019-01-30 00:58:34	0.567143	0.121618	0.550218	0.00955476	0.0694768
2019-01-30 03:07:25	0.564004	0.122437	0.550218	0.0102372	0.0722067
2019-01-30 05:51:52	0.558271	0.123802	0.549672	0.0081898	0.0754826
2019-01-30 08:30:52	0.55677	0.125986	0.549262	0.00982775	0.078349
2019-01-30 11:22:01	0.551446	0.127215	0.547761	0.0079168	0.0814885
2019-01-30 15:42:28	0.549399	0.129945	0.545167	0.00955476	0.0839454
2019-01-30 17:02:18	0.193255	0.0467114	0.196266	0.00281628	0.031319
2019-01-30 19:47:39	0.192041	0.0478768	0.192721	0.00276772	0.0320959
2019-01-30 22:28:39	0.190487	0.0482652	0.192381	0.00281628	0.0329213
2019-01-31 01:08:55	0.189856	0.0481195	0.193061	0.00281628	0.0336497
2019-01-31 03:44:24	0.188399	0.0482652	0.192333	0.00281628	0.034378
2019-01-31 06:24:16	0.187428	0.0482652	0.19243	0.00281628	0.0351549
2019-01-31 08:59:25	0.186409	0.0482652	0.191896	0.00281628	0.0360775
2019-01-31 11:31:41	0.184806	0.0482652	0.191507	0.00271917	0.0370972
2019-01-31 14:00:12	0.184126	0.0482652	0.190487	0.00276772	0.0379712
2019-02-01 13:14:02	0.20554	0.0378256	0.181116	0.00752627	0.0267061
2019-02-04 11:55:26	0.20554	0.0378256	0.181116	0.00752627	0.0267061
2019-02-04 14:28:13	0.571368	0.105149	0.503474	0.0209218	0.0742387
2019-02-04 17:16:15	0.683671	0.0472428	0.503204	0.0175473	0.0234864
2019-02-04 20:05:03	0.661265	0.0692445	0.515352	0.012958	0.0276708
2019-02-04 23:08:57	0.644797	0.0817976	0.522371	0.0105284	0.0290206
2019-02-05 02:11:07	0.637508	0.0807177	0.532224	0.00944857	0.0279408
2019-02-05 05:23:55	0.634134	0.072349	0.545587	0.00931359	0.0256461
2019-02-05 08:42:07	0.633189	0.06614	0.555981	0.00917861	0.0229465
2019-02-05 11:44:01	0.631164	0.0575013	0.56219	0.00877367	0.0207868
2019-02-05 14:50:00	0.630759	0.052642	0.569344	0.00877367	0.0193021
2019-02-05 17:56:02	0.630489	0.0481877	0.572853	0.00877367	0.0180873
2019-02-05 21:18:02	0.630219	0.0476478	0.576632	0.00917861	0.0175473
2019-02-06 00:33:05	0.630624	0.045893	0.579872	0.00890865	0.0170074
2019-02-06 03:43:07	0.631569	0.0457581	0.584326	0.00904363	0.0172774
2019-02-06 06:54:26	0.630489	0.0444083	0.583921	0.00890865	0.0175473
2019-02-06 09:59:11	0.632649	0.0441383	0.585676	0.00890865	0.0178173
2019-02-06 12:55:14	0.697501	0.0495126	0.647243	0.00969373	0.0204314
2019-02-06 15:48:22	0.693027	0.0505565	0.643216	0.00969373	0.0198349
2019-02-06 18:50:18	0.687957	0.0539866	0.648734	0.00969373	0.0201331
2019-02-06 21:46:18	0.687957	0.0539866	0.648734	0.00969373	0.0201331
2019-02-07 00:26:21	0.687957	0.0539866	0.648734	0.00969373	0.0201331
2019-02-07 03:11:24	0.687957	0.0539866	0.648734	0.00969373	0.0201331
2019-02-07 06:02:26	0.687957	0.0539866	0.648734	0.00969373	0.0201331
2019-02-07 08:43:44	0.687957	0.0539866	0.648734	0.00969373	0.0201331
2019-02-07 08:46:44	0.676473	0.059952	0.647989	0.00924633	0.0210279
2019-02-07 12:16:09	0.675728	0.0595046	0.645006	0.00894806	0.0220719
2019-02-07 15:07:00	0.674684	0.064426	0.649778	0.0095446	0.023265
2019-02-07 17:51:41	0.672894	0.0650226	0.643664	0.00924633	0.023265
2019-02-07 20:36:09	0.673342	0.0687509	0.64426	0.00939546	0.0229667
2019-02-07 23:21:39	0.669762	0.0712862	0.646497	0.00864979	0.0252037
2019-02-08 02:09:15	0.670061	0.0689001	0.641874	0.00924633	0.0256511
2019-02-08 04:56:41	0.669911	0.0723302	0.647243	0.00939546	0.0269933
2019-02-08 07:41:28	0.668868	0.0730758	0.635909	0.00924633	0.0280373
2019-02-08 10:31:39	0.66842	0.0772516	0.640532	0.0095446	0.0286338
2019-02-08 13:20:11	0.666034	0.0774007	0.643962	0.00924633	0.029976
2019-02-08 16:24:00	0.668271	0.0805325	0.635163	0.0102903	0.0298269
2019-02-08 19:21:49	0.671999	0.0805325	0.634865	0.0095446	0.0272916
2019-02-08 22:12:06	0.674535	0.073225	0.638444	0.00939546	0.0252037
2019-02-09 01:00:04	0.678561	0.0696457	0.643067	0.00924633	0.024458
2019-02-09 03:47:46	0.679605	0.0696457	0.643067	0.0090972	0.023265
2019-02-09 06:29:19	0.68229	0.0702423	0.641129	0.00924633	0.022221
2019-02-09 09:06:01	0.682737	0.0659174	0.644111	0.00864979	0.0220719
2019-02-09 11:59:21	0.683334	0.0642769	0.646348	0.0095446	0.0217736
2019-02-09 14:46:47	0.683781	0.064426	0.641129	0.00894806	0.0213262
2019-02-09 17:30:38	0.685869	0.0614434	0.643813	0.00924633	0.0213262
2019-02-09 20:18:20	0.686167	0.0609959	0.643366	0.00924633	0.0213262
2019-02-09 23:05:20	0.687808	0.0626364	0.648884	0.00939546	0.0217736
2019-02-10 02:01:55	0.686615	0.064426	0.645603	0.00939546	0.0217736
2019-02-10 04:49:50	0.685123	0.0642769	0.646796	0.00939546	0.0223702
2019-02-10 07:41:46	0.682141	0.0666631	0.647989	0.00894806	0.023265
2019-02-10 10:33:50	0.6805	0.0681544	0.644559	0.00939546	0.0234141
2019-02-10 13:24:04	0.679904	0.0683035	0.641129	0.0102903	0.0234141
2019-02-10 16:16:53	0.678412	0.0700931	0.642769	0.00939546	0.0243089
2019-02-10 19:09:56	0.679456	0.0720319	0.641725	0.0107377	0.0241598
2019-02-10 22:03:41	0.677816	0.0726284	0.634865	0.0108868	0.0256511
2019-02-11 00:53:46	0.67707	0.0759094	0.635909	0.00939546	0.025502
2019-02-11 03:41:59	0.677368	0.077699	0.635909	0.0102903	0.0263968
2019-02-11 06:38:05	0.675429	0.0793395	0.639786	0.00924633	0.0280373
2019-02-11 09:31:08	0.675877	0.0796377	0.632181	0.0110359	0.0275899
2019-02-11 12:26:55	0.672894	0.0866471	0.634268	0.00924633	0.0293795
2019-02-11 15:11:19	0.671403	0.0838135	0.633224	0.0095446	0.0302743
2019-02-11 18:19:39	0.671701	0.0847083	0.632479	0.0104394	0.0305725
2019-02-11 21:18:47	0.672298	0.0870945	0.626812	0.0095446	0.0313182
2019-02-12 00:12:36	0.671254	0.0918668	0.630242	0.0095446	0.0334061
2019-02-12 03:15:15	0.671552	0.0903754	0.623978	0.00939546	0.0345992
2019-02-12 06:10:32	0.670955	0.0935072	0.619504	0.00894806	0.0353448
2019-02-12 09:08:42	0.667973	0.0985778	0.621592	0.0116325	0.0374327
2019-02-12 11:54:44	0.664543	0.100367	0.621592	0.00939546	0.0381784
2019-02-12 14:49:42	0.660963	0.104021	0.621219	0.0101411	0.0390732
2019-02-12 17:49:21	0.657384	0.107675	0.620846	0.0095446	0.0402663
2019-02-12 20:43:31	0.656489	0.104841	0.613539	0.00969373	0.0410119
2019-02-12 23:31:23	0.654252	0.107824	0.621145	0.00924633	0.0435472
2019-02-13 02:15:55	0.650226	0.108272	0.612793	0.0090972	0.0450386
2019-02-13 05:00:56	0.649033	0.109912	0.615925	0.00969373	0.0463808
2019-02-13 07:49:31	0.644559	0.111105	0.615179	0.00939546	0.0480213
2019-02-13 10:55:57	0.631385	0.114572	0.607595	0.0110923	0.0480179
2019-02-13 14:00:28	0.632115	0.117199	0.597524	0.00977873	0.0445151
2019-02-13 17:00:17	0.638537	0.115155	0.595481	0.0113842	0.0370716
2019-02-13 19:57:22	0.645688	0.106982	0.602778	0.00948683	0.0325471
2019-02-14 12:04:07	0.680161	0.105999	0.637192	0.0104801	0.030093
2019-02-14 15:03:57	0.683305	0.0958184	0.617879	0.00913269	0.0278472
2019-02-14 17:45:55	0.682706	0.0988127	0.61758	0.00898298	0.0273981
2019-02-14 20:38:50	0.684353	0.0968664	0.616831	0.00913269	0.0266495
2019-02-14 23:27:42	0.685701	0.0940218	0.615184	0.00928241	0.0262003
2019-02-15 02:15:11	0.685401	0.0947704	0.615933	0.00928241	0.0254518
2019-02-15 05:09:46	0.687946	0.0905783	0.626113	0.00928241	0.0251523
2019-02-15 08:06:25	0.689294	0.0905783	0.622071	0.00928241	0.0256015
2019-02-15 10:54:59	0.688845	0.0898298	0.615633	0.00928241	0.0245535
2019-02-15 13:57:46	0.673817	0.0964684	0.613159	0.00920835	0.0261634
2019-02-15 16:54:15	0.669871	0.089014	0.60205	0.00920835	0.0244094
2019-02-15 19:51:34	0.669725	0.0878447	0.598835	0.00906218	0.0235324
2019-02-15 22:43:52	0.670017	0.0882832	0.601904	0.00906218	0.0249941
2019-02-16 01:37:11	0.671625	0.0913526	0.615644	0.00906218	0.0247018
2019-02-16 04:27:06	0.671186	0.0888679	0.608336	0.00906218	0.0238248
2019-02-16 07:20:07	0.672209	0.0860907	0.612574	0.00891602	0.0239709
2019-02-16 10:09:29	0.670017	0.0817058	0.609943	0.00891602	0.0236786
2019-02-16 12:56:25	0.669725	0.081852	0.611844	0.00891602	0.0233863
2019-02-16 15:50:08	0.669725	0.0811212	0.61389	0.00891602	0.0229478
2019-02-16 18:50:14	0.669725	0.0793672	0.61199	0.00906218	0.0223631
2019-02-16 21:49:54	0.672648	0.0803903	0.618713	0.00906218	0.0226555
2019-02-17 00:51:53	0.674256	0.0780517	0.614036	0.00920835	0.0223631
2019-02-17 03:57:33	0.677471	0.0767362	0.608774	0.00935451	0.0219246
2019-02-17 06:59:24	0.680395	0.0781979	0.611259	0.00935451	0.0220708
2019-02-17 09:57:17	0.679079	0.0770286	0.617105	0.00935451	0.0232401
2019-02-17 12:46:08	0.679371	0.0771747	0.606728	0.00920835	0.0219246
2019-02-17 15:38:24	0.675279	0.0705973	0.603074	0.00920835	0.0210477
2019-02-17 18:45:23	0.675571	0.0746899	0.609651	0.00950068	0.020463
2019-02-17 21:41:30	0.678056	0.0749823	0.612867	0.00935451	0.0209015
2019-02-18 00:38:44	0.677179	0.0751284	0.610382	0.00935451	0.0211938
2019-02-18 03:41:22	0.677471	0.078344	0.61769	0.00950068	0.0220708
2019-02-18 06:42:56	0.674402	0.0771747	0.612136	0.00950068	0.022217
2019-02-18 09:52:54	0.666509	0.0838983	0.61082	0.00964684	0.0233863
2019-02-18 10:48:22	0.666509	0.0906218	0.63026	0.0118393	0.0260172
2019-02-19 12:24:38	0.154673	0.00643826	0.117622	0.00671684	0.00222863
2019-02-19 13:09:49	0.718596	0.0270571	0.559564	0.0306551	0.0106501
2019-02-19 16:59:02	0.702909	0.0377072	0.604035	0.0106501	0.0146799
2019-02-19 19:55:18	0.687797	0.0603028	0.596839	0.00949877	0.0188536
2019-02-19 22:41:24	0.67945	0.0741192	0.603028	0.00921093	0.021732
2019-02-20 01:43:58	0.675708	0.0758462	0.596408	0.00921093	0.021732
2019-02-20 04:43:17	0.673981	0.0793003	0.597991	0.00935485	0.0220199
2019-02-20 07:45:35	0.673549	0.0780051	0.596839	0.00935485	0.021732
2019-02-20 10:52:54	0.670959	0.0794443	0.599286	0.00949877	0.0224516
2019-02-20 14:07:13	0.669375	0.0790125	0.593961	0.00993053	0.0221638
2019-02-20 17:03:33	0.66477	0.0846254	0.602596	0.00978661	0.023603
2019-02-20 20:09:43	0.660884	0.0895187	0.596839	0.00978661	0.023603
2019-02-20 23:06:09	0.660021	0.0905262	0.595832	0.00949877	0.0240348
2019-02-21 01:55:37	0.658006	0.0929728	0.596839	0.00935485	0.025474
2019-02-21 04:36:13	0.656998	0.092685	0.5954	0.00935485	0.0263375
2019-02-21 07:23:24	0.655559	0.0942681	0.597127	0.00921093	0.0273449
2019-02-21 10:06:29	0.65412	0.092685	0.594537	0.00935485	0.0282085
2019-02-23 04:16:05	0.114985	0.0064929	0.0785663	0.00593123	0.00226914
2019-02-25 10:01:07	0.114985	0.0064929	0.0785663	0.00593123	0.00226914
2019-02-25 13:30:34	0.724626	0.0264781	0.529703	0.0222529	0.011549
2019-02-25 16:22:38	0.700965	0.0509844	0.54097	0.0156333	0.0149291
2019-02-25 19:26:12	0.686177	0.0653502	0.553082	0.0125348	0.0169009
2019-02-25 22:29:51	0.678149	0.0688712	0.558857	0.0109856	0.017746
2019-02-26 01:38:51	0.675473	0.069012	0.566603	0.0104222	0.0170417
2019-02-26 04:42:41	0.673219	0.0697162	0.587588	0.0101405	0.0187318
2019-02-26 07:39:45	0.673642	0.0632376	0.583222	0.0101405	0.0167601
2019-02-26 10:41:47	0.66998	0.0580264	0.584067	0.00985886	0.015915
2019-02-26 13:34:22	0.668149	0.0552096	0.585898	0.00957718	0.0152108
2019-02-26 16:32:36	0.661952	0.058449	0.595194	0.00971802	0.0157742
2019-02-26 19:33:50	0.65998	0.0535195	0.593081	0.00971802	0.0139432
2019-02-26 22:30:25	0.657868	0.0532379	0.605475	0.00971802	0.0142249
2019-02-27 01:25:49	0.658713	0.0523928	0.591954	0.00957718	0.0129574
2019-02-27 04:16:26	0.657164	0.0497168	0.605475	0.0092955	0.0142249
2019-02-27 07:09:32	0.655614	0.0507027	0.603503	0.0092955	0.0130982
2019-02-27 10:00:17	0.656178	0.0525336	0.611249	0.0092955	0.0146475
2019-02-27 12:45:54	0.652938	0.0508436	0.612799	0.00915466	0.0149291
2019-02-27 13:11:21	0.654065	0.0523928	0.613362	0.0108447	0.0146475
2019-02-27 17:15:33	0.648291	0.0490126	0.615193	0.0092955	0.0152108
2019-02-27 20:14:47	0.646741	0.053097	0.618291	0.0092955	0.0154925
2019-02-27 23:06:00	0.641953	0.0574631	0.608292	0.0092955	0.0152108
2019-02-28 01:48:59	0.638009	0.0591532	0.612799	0.00901382	0.0163375
2019-02-28 04:36:26	0.637305	0.0633784	0.612235	0.00901382	0.0170417
2019-02-28 07:17:24	0.636742	0.0660544	0.610827	0.00901382	0.017746
2019-02-28 10:03:11	0.635052	0.0687304	0.605052	0.00901382	0.0183093
2019-02-28 12:45:46	0.635333	0.0695754	0.607588	0.00901382	0.0191544
2019-02-28 15:33:23	0.637446	0.065491	0.606743	0.00915466	0.0183093
2019-02-28 18:24:45	0.638291	0.0653502	0.602236	0.00915466	0.0174643
2019-02-28 21:07:05	0.639136	0.0653502	0.607447	0.00915466	0.018591
2019-02-28 23:50:09	0.640544	0.0697162	0.606602	0.00915466	0.0211261
2019-03-01 02:33:26	0.637587	0.071688	0.59801	0.00915466	0.0207036
2019-03-01 11:36:33	0.634347	0.0868988	0.610264	0.0112673	0.0259147
2019-03-01 14:33:43	0.630967	0.0885889	0.593363	0.00859129	0.0278865
2019-03-01 17:33:39	0.628009	0.092955	0.601672	0.0092955	0.0295766
2019-03-01 20:04:55	0.63308	0.0940817	0.581391	0.00915466	0.0295766
2019-03-01 22:37:55	0.632235	0.0971802	0.584771	0.00887298	0.0312667
2019-03-02 10:46:19	0.621249	0.11394	0.587729	0.00873213	0.0390129
2019-03-02 13:03:23	0.615756	0.109011	0.580124	0.00845045	0.0402805
2019-03-02 15:18:10	0.609418	0.11394	0.580828	0.00802793	0.0415481
2019-03-02 17:48:03	0.608292	0.114926	0.578152	0.00859129	0.0412664
2019-03-03 22:19:48	0.146956	0.0109323	0.112957	0.00627708	0.00432488
2019-03-05 15:28:12	0.146956	0.0109323	0.112957	0.00627708	0.00432488
2019-03-05 17:57:02	0.786283	0.0152576	0.540681	0.0287375	0.0105173
2019-03-05 20:27:46	0.763322	0.0396993	0.562308	0.0189609	0.0167389
2019-03-05 23:04:42	0.743917	0.0672518	0.577121	0.0145169	0.0210347
2019-03-06 01:41:33	0.731178	0.0845832	0.580972	0.0122949	0.0232567
2019-03-06 04:32:36	0.723031	0.0887309	0.588379	0.0109617	0.0248861
2019-03-06 07:10:44	0.719475	0.0939155	0.605858	0.0106655	0.0263674
2019-03-06 09:55:16	0.715031	0.0913972	0.601563	0.0103692	0.0250342
2019-03-06 12:25:52	0.714883	0.0816205	0.608673	0.0103692	0.0242936
2019-03-06 14:46:24	0.711476	0.0814724	0.606303	0.00948043	0.0226641
2019-03-06 17:17:41	0.707032	0.071992	0.597711	0.00948043	0.0207384
2019-03-06 19:51:34	0.703181	0.0756953	0.622449	0.00962856	0.0208866
2019-03-06 22:21:07	0.697848	0.0734733	0.614006	0.00948043	0.0194052
2019-03-07 00:50:07	0.691923	0.0780654	0.62156	0.00933229	0.0204422
2019-03-07 03:15:54	0.68585	0.0804355	0.619783	0.00918416	0.021331
2019-03-07 05:40:46	0.680813	0.0881383	0.621116	0.00918416	0.0219235
2019-03-07 08:02:42	0.678443	0.0903603	0.626152	0.00903603	0.0234048
2019-03-07 11:31:46	0.672666	0.0924341	0.628671	0.0105173	0.0256268
2019-03-07 13:37:41	0.676517	0.100285	0.614894	0.00918416	0.0272562
2019-03-07 16:04:16	0.675184	0.10073	0.61445	0.00814724	0.0274044
2019-03-07 16:30:26	0.675184	0.10073	0.61445	0.00814724	0.0274044
2019-03-07 18:38:21	0.678591	0.100433	0.622301	0.00918416	0.0262193
2019-03-07 21:12:06	0.681257	0.0896196	0.620523	0.00918416	0.0238492
2019-03-07 23:52:34	0.682442	0.0835462	0.631633	0.00918416	0.0232567
2019-03-08 02:24:21	0.685701	0.0782135	0.632374	0.00933229	0.0205903
2019-03-08 04:58:01	0.685701	0.0764359	0.629856	0.00918416	0.0197015
2019-03-08 07:29:29	0.689108	0.0709551	0.636818	0.00918416	0.0195534
2019-03-08 10:04:27	0.688812	0.0669555	0.640077	0.00918416	0.0186646
2019-03-08 12:43:05	0.689997	0.064141	0.640669	0.00903603	0.0189609
2019-03-08 15:16:44	0.689701	0.0601414	0.63904	0.0088879	0.0177758
2019-03-08 18:02:54	0.691775	0.0565863	0.644225	0.00918416	0.0170351
2019-03-08 20:54:56	0.693552	0.0571788	0.644965	0.00933229	0.0170351
2019-03-08 23:42:31	0.696071	0.052883	0.641706	0.00948043	0.0159982
2019-03-09 02:20:52	0.697404	0.0534755	0.641854	0.00962856	0.015702
2019-03-09 05:03:14	0.70007	0.048439	0.643039	0.00948043	0.0154057
2019-03-09 07:41:40	0.699181	0.0499204	0.656223	0.00948043	0.016887
2019-03-09 10:19:30	0.698293	0.0431063	0.647483	0.00933229	0.015702
2019-03-09 12:50:52	0.696811	0.0407362	0.641558	0.00918416	0.0145169
2019-03-09 15:33:28	0.694145	0.0431063	0.646002	0.00918416	0.0149613
2019-03-09 18:09:51	0.6937	0.0448839	0.652372	0.00933229	0.0148132
2019-03-09 20:49:21	0.693552	0.0401437	0.651779	0.00903603	0.0140725
2019-03-09 23:31:22	0.693997	0.0474021	0.663778	0.00918416	0.015702
2019-03-10 02:14:17	0.693552	0.04281	0.651039	0.00933229	0.0149613
2019-03-10 05:02:12	0.69296	0.0444395	0.644225	0.00948043	0.0148132
2019-03-10 07:37:37	0.691034	0.0479947	0.648965	0.00948043	0.0162945
2019-03-10 10:18:38	0.69059	0.0518461	0.647335	0.00948043	0.0167389
2019-03-10 12:45:21	0.688516	0.0508092	0.639632	0.00933229	0.0176277
2019-03-10 15:18:27	0.683776	0.055105	0.651927	0.00918416	0.0182202
2019-03-10 17:54:03	0.682591	0.0548087	0.651187	0.00933229	0.0188127
2019-03-10 20:38:45	0.684664	0.0591045	0.659186	0.00948043	0.0194052
2019-03-10 23:14:54	0.685405	0.0583639	0.645113	0.00948043	0.0207384
2019-03-11 01:46:09	0.684368	0.0599933	0.664222	0.00948043	0.0220716
2019-03-11 04:19:35	0.684961	0.0610302	0.640521	0.00918416	0.020294
2019-03-11 06:51:13	0.687923	0.064141	0.638892	0.00948043	0.0207384
2019-03-11 09:34:59	0.686294	0.066363	0.646446	0.00992482	0.0222197
2019-03-11 11:56:15	0.687035	0.0691775	0.64141	0.00933229	0.0229604
2019-03-11 14:22:56	0.68422	0.0690293	0.636077	0.00918416	0.0226641
2019-03-11 16:55:42	0.68185	0.0654742	0.633263	0.00933229	0.0211828
2019-03-11 19:32:08	0.682591	0.0662148	0.622894	0.00933229	0.0223679
2019-03-11 22:18:10	0.681702	0.0740658	0.629411	0.00962856	0.0220716
2019-03-12 00:52:38	0.681702	0.0748065	0.642743	0.00948043	0.024738
2019-03-12 03:32:20	0.681257	0.073177	0.630893	0.00948043	0.024738
2019-03-12 06:04:24	0.680961	0.0736214	0.631633	0.00859164	0.0260712
2019-03-12 08:35:58	0.679184	0.0801392	0.634152	0.00962856	0.0278487
2019-03-12 11:04:47	0.678739	0.0817687	0.626745	0.00933229	0.028145
2019-03-12 13:29:32	0.674888	0.08325	0.626004	0.00933229	0.0288857
2019-03-12 16:05:07	0.670592	0.0804355	0.616524	0.00948043	0.0282931
2019-03-12 16:18:17	0.636966	0.0712513	0.624227	0.0235529	0.0558456
2019-03-12 19:13:07	0.666	0.0845832	0.626745	0.0125912	0.0365885
2019-03-12 21:24:37	0.674592	0.0829537	0.626152	0.0108136	0.0296263
2019-03-12 23:37:33	0.679776	0.0823612	0.6303	0.00992482	0.0257749
2019-03-13 01:47:04	0.681998	0.0783616	0.634744	0.00948043	0.0239973
2019-03-13 03:53:27	0.685553	0.0761397	0.635781	0.00918416	0.0214791
2019-03-13 05:59:33	0.685109	0.0734733	0.636077	0.00918416	0.0211828
2019-03-13 08:02:34	0.685553	0.074214	0.632967	0.0088879	0.0201459
2019-03-13 10:08:17	0.685998	0.0746583	0.636077	0.0088879	0.0207384
2019-03-13 12:10:54	0.683331	0.0748065	0.623782	0.0088879	0.0197015
2019-03-13 14:16:29	0.68185	0.0777691	0.6343	0.00859164	0.0214791
2019-03-13 16:26:23	0.682442	0.0805836	0.640817	0.00918416	0.022516
2019-03-13 18:25:20	0.68185	0.0820649	0.630004	0.0088879	0.0226641
2019-03-13 20:31:20	0.678147	0.0836944	0.629856	0.0088879	0.0237011
2019-03-13 22:36:03	0.678443	0.086657	0.623042	0.0088879	0.0232567
2019-03-14 00:41:28	0.67711	0.0859164	0.626301	0.0088879	0.0256268
2019-03-14 02:48:08	0.67548	0.0869533	0.628226	0.00859164	0.0251824
2019-03-14 04:55:16	0.67237	0.0884346	0.628819	0.00903603	0.0262193
2019-03-14 07:06:42	0.672518	0.0896196	0.624967	0.00873977	0.02696
2019-03-14 09:11:46	0.670888	0.0908047	0.618894	0.00873977	0.0272562
2019-03-14 18:29:57	0.667037	0.0962856	0.622745	0.00903603	0.0324408
2019-03-14 20:33:14	0.666296	0.0996926	0.62082	0.00918416	0.033774
2019-03-14 22:34:25	0.664519	0.0973225	0.620227	0.00918416	0.0340703
2019-03-15 00:35:17	0.66363	0.10384	0.622153	0.00933229	0.0352553
2019-03-15 02:37:31	0.662741	0.102803	0.614006	0.00918416	0.0354035
2019-03-15 04:34:32	0.662445	0.103248	0.613561	0.00918416	0.0364404
2019-03-15 06:36:34	0.66126	0.102063	0.610451	0.00918416	0.0380698
2019-03-15 08:33:01	0.659038	0.105766	0.615931	0.00918416	0.0391068
2019-03-15 10:30:38	0.656816	0.111691	0.618005	0.0088879	0.0404399
2019-03-15 12:29:01	0.65489	0.109321	0.617857	0.00918416	0.041625
2019-03-15 14:27:29	0.65252	0.110062	0.617857	0.0088879	0.0425138
2019-03-15 16:24:44	0.652076	0.112284	0.62156	0.0088879	0.0435507
2019-03-15 18:24:47	0.648817	0.108877	0.614894	0.0088879	0.0444395
2019-03-15 20:16:23	0.646743	0.114061	0.617413	0.00918416	0.0456245
2019-03-15 22:18:25	0.646298	0.115395	0.612672	0.00918416	0.0463652
2019-03-16 00:15:23	0.646743	0.115987	0.618746	0.00918416	0.0476984
2019-03-16 02:15:24	0.645113	0.116431	0.609414	0.00918416	0.0482909
2019-03-16 04:15:25	0.643928	0.121024	0.610006	0.00918416	0.0491797
2019-03-16 06:14:03	0.642743	0.121616	0.607043	0.00918416	0.0502166
2019-03-16 08:16:44	0.641706	0.129023	0.617413	0.00918416	0.0525867
2019-03-16 10:17:54	0.640373	0.127541	0.608377	0.00918416	0.0519942
2019-03-16 12:14:48	0.638299	0.12606	0.6026	0.00918416	0.0531793
2019-03-16 14:14:48	0.636818	0.12369	0.602007	0.00918416	0.0545124
2019-03-16 16:15:38	0.635781	0.127245	0.604377	0.00903603	0.055105
2019-03-16 18:17:32	0.63504	0.128134	0.608821	0.00933229	0.0556975
2019-03-16 20:16:51	0.632374	0.132874	0.60097	0.00918416	0.0570307
2019-03-16 22:16:38	0.633115	0.129467	0.59149	0.00962856	0.0570307
2019-03-17 00:14:55	0.631041	0.133022	0.5946	0.00918416	0.0589564
2019-03-17 02:09:57	0.630004	0.136281	0.599637	0.00918416	0.0604377
2019-03-17 04:09:54	0.626301	0.135096	0.590453	0.0088879	0.0617709
2019-03-17 06:05:00	0.625264	0.139244	0.598748	0.0088879	0.0636966
2019-03-17 08:01:04	0.620079	0.141318	0.596674	0.00859164	0.0648817
2019-03-17 09:57:55	0.619783	0.141466	0.595489	0.0088879	0.0672518
2019-03-17 11:52:57	0.616524	0.140725	0.599933	0.00859164	0.0687331
2019-03-17 13:48:13	0.613413	0.145613	0.594008	0.0084435	0.0700663
2019-03-17 15:49:04	0.610154	0.145317	0.592527	0.00859164	0.0715476
2019-03-17 17:46:06	0.60808	0.146354	0.597711	0.00873977	0.0730289
2019-03-17 19:47:11	0.607043	0.147095	0.588379	0.00918416	0.0730289
2019-03-17 21:46:09	0.606599	0.147095	0.592527	0.00918416	0.0751027
2019-03-17 23:41:21	0.603933	0.147243	0.590749	0.00859164	0.0761397
2019-03-18 01:38:03	0.603933	0.147243	0.586157	0.00948043	0.0771766
2019-03-18 03:28:05	0.601711	0.147243	0.595785	0.00918416	0.0801392
2019-03-18 05:16:22	0.599489	0.147095	0.585416	0.00859164	0.0807317
2019-03-18 07:15:10	0.598452	0.147243	0.586009	0.00918416	0.0825093
2019-03-18 09:12:15	0.595489	0.147095	0.581417	0.0088879	0.0839906
2019-03-18 12:08:21	0.5946	0.147391	0.587046	0.0103692	0.0878421
2019-03-18 14:19:14	0.601118	0.147391	0.573566	0.0115543	0.0862126
2019-03-18 16:41:15	0.610154	0.147243	0.570751	0.0102211	0.0751027
2019-03-18 18:53:17	0.624523	0.147243	0.568974	0.0105173	0.061919
2019-03-18 20:59:27	0.635929	0.147243	0.573269	0.00977669	0.0531793
2019-03-18 23:06:37	0.64541	0.147243	0.574603	0.0105173	0.0463652
2019-03-19 01:12:50	0.651039	0.147243	0.581713	0.010073	0.0425138
2019-03-19 03:19:20	0.657853	0.147243	0.578898	0.010073	0.0383661
2019-03-19 05:25:29	0.661408	0.142799	0.578158	0.0106655	0.0355516
2019-03-19 07:29:36	0.667037	0.139836	0.588971	0.00962856	0.0343665
2019-03-19 09:42:10	0.67237	0.131837	0.586009	0.0106655	0.0321446
2019-03-19 11:46:22	0.674443	0.128726	0.591045	0.00962856	0.031552
2019-03-19 13:49:19	0.677702	0.129911	0.595785	0.0105173	0.0309595
2019-03-19 15:59:55	0.677702	0.129911	0.595785	0.0105173	0.0309595
2019-03-19 16:13:05	0.674888	0.130356	0.617265	0.0108136	0.0317002
2019-03-19 18:07:53	0.677999	0.118357	0.594008	0.00962856	0.0274044
2019-03-19 20:19:01	0.681554	0.117617	0.598156	0.00962856	0.0268118
2019-03-19 21:58:05	0.683628	0.118653	0.59386	0.011258	0.0257749
2019-03-19 23:34:10	0.686146	0.108284	0.587046	0.00977669	0.024738
2019-03-20 01:39:08	0.685998	0.112876	0.594897	0.00962856	0.0256268
2019-03-20 03:38:20	0.689701	0.11021	0.597267	0.0115543	0.0251824
2019-03-20 05:40:52	0.689553	0.106803	0.603636	0.00948043	0.0251824
2019-03-20 07:39:25	0.689405	0.100433	0.597711	0.00962856	0.0241455
2019-03-20 09:39:56	0.687923	0.104581	0.604525	0.00859164	0.0248861
2019-03-20 11:47:11	0.689701	0.101915	0.60497	0.00962856	0.0241455
2019-03-20 13:56:50	0.68896	0.10073	0.607488	0.00933229	0.0235529
2019-03-20 16:01:32	0.687923	0.097915	0.611932	0.00918416	0.0232567
2019-03-20 18:16:21	0.688071	0.0913972	0.605118	0.00962856	0.0223679
2019-03-20 20:34:47	0.692219	0.0903603	0.613265	0.0102211	0.0207384
2019-03-20 22:43:41	0.694441	0.0873977	0.617413	0.0102211	0.0199978
2019-03-21 00:55:30	0.698293	0.0865089	0.611636	0.0124431	0.0198496
2019-03-21 03:09:43	0.697996	0.0871014	0.612969	0.0108136	0.0201459
2019-03-21 05:16:50	0.697108	0.0869533	0.607488	0.0130356	0.0229604
2019-03-21 07:22:25	0.693849	0.0894715	0.607192	0.0114061	0.0205903
2019-03-21 09:26:20	0.68896	0.0905084	0.617265	0.0125912	0.0226641
2019-03-21 11:48:23	0.689553	0.0936192	0.636966	0.0137762	0.0257749
2019-03-21 13:40:23	0.687035	0.0952486	0.613265	0.00977669	0.0250342
2019-03-21 16:05:44	0.684664	0.0986557	0.608525	0.010073	0.0245899
2019-03-21 17:58:06	0.678295	0.106803	0.623042	0.00933229	0.0278487
2019-03-21 20:13:16	0.678887	0.101322	0.607784	0.00962856	0.0251824
2019-03-21 22:23:41	0.678591	0.102951	0.604673	0.0121468	0.0257749
2019-03-22 00:43:05	0.681109	0.102211	0.599193	0.010073	0.0256268
2019-03-22 02:56:45	0.682146	0.107544	0.601859	0.0102211	0.02696
2019-03-22 05:11:08	0.683183	0.104581	0.599637	0.0114061	0.0328852
2019-03-22 07:21:21	0.68185	0.107395	0.597415	0.0117024	0.0296263
2019-03-22 09:35:07	0.679184	0.101915	0.593564	0.00992482	0.0308114
2019-03-22 11:41:03	0.673999	0.111395	0.603636	0.0136281	0.0346628
2019-03-22 13:53:08	0.673406	0.106803	0.590305	0.0117024	0.0321446
2019-03-22 16:05:26	0.669999	0.113617	0.6026	0.0102211	0.0324408
2019-03-22 18:13:34	0.673703	0.102359	0.602007	0.00977669	0.0275525
2019-03-22 20:24:57	0.679628	0.106507	0.612228	0.010073	0.025923
2019-03-22 22:30:10	0.678739	0.104581	0.603636	0.0238492	0.0594008
2019-03-23 00:38:06	0.681998	0.103248	0.609265	0.0114061	0.0248861
2019-03-23 02:44:07	0.680813	0.102507	0.602155	0.0121468	0.0253305
2019-03-23 04:48:52	0.677999	0.106951	0.606155	0.00948043	0.0272562
2019-03-23 06:52:30	0.676221	0.104137	0.609414	0.00933229	0.0294782
2019-03-23 08:57:00	0.674443	0.109173	0.60971	0.0105173	0.0300707
2019-03-23 11:00:52	0.669851	0.109914	0.606451	0.00962856	0.0314039
2019-03-23 13:04:44	0.666741	0.110062	0.605562	0.00962856	0.032589
2019-03-23 15:08:25	0.663334	0.110062	0.603488	0.0102211	0.0331815
2019-03-23 17:17:13	0.659186	0.105618	0.603785	0.00918416	0.033774
2019-03-23 19:29:37	0.66126	0.110506	0.606007	0.00948043	0.0345147
2019-03-23 21:41:20	0.662889	0.112876	0.608377	0.0121468	0.0361441
2019-03-23 23:49:36	0.661408	0.113173	0.603636	0.010073	0.0379217
2019-03-24 02:02:41	0.663037	0.114358	0.600526	0.0118505	0.0388105
2019-03-24 04:06:59	0.660963	0.116431	0.60497	0.0121468	0.0402918
2019-03-24 06:20:31	0.660963	0.11895	0.601266	0.0115543	0.0426619
2019-03-24 08:28:05	0.658445	0.118653	0.59386	0.00962856	0.0447358
2019-03-24 10:32:08	0.654149	0.121616	0.597711	0.011258	0.0459208
2019-03-24 12:38:39	0.651039	0.130504	0.600378	0.00933229	0.0463652
2019-03-24 14:39:41	0.646891	0.122801	0.596674	0.0109617	0.0474021
2019-03-24 16:49:22	0.643039	0.122209	0.602155	0.00918416	0.0482909
2019-03-24 18:57:35	0.642151	0.122653	0.594897	0.0102211	0.0476984
2019-03-24 21:08:32	0.642299	0.122949	0.599785	0.00948043	0.0490316
2019-03-24 23:16:04	0.642743	0.126653	0.606599	0.0109617	0.0512535
2019-03-25 01:19:50	0.642743	0.129171	0.601118	0.0108136	0.0527349
2019-03-25 03:25:45	0.641706	0.127986	0.6026	0.0108136	0.0543643
2019-03-25 05:38:40	0.639632	0.131097	0.594749	0.00948043	0.0565863
2019-03-25 07:40:20	0.639632	0.131097	0.594749	0.00948043	0.0565863
2019-03-25 09:52:36	0.63741	0.13717	0.585564	0.0119987	0.0583639
2019-03-25 11:52:16	0.634448	0.133911	0.592823	0.011258	0.060734
2019-03-25 14:57:36	0.632374	0.134059	0.597267	0.0117024	0.0626597
2019-03-25 16:44:43	0.631633	0.136726	0.58275	0.0103692	0.0653261
2019-03-25 19:09:27	0.63904	0.138503	0.587342	0.010073	0.0576232
2019-03-25 21:11:20	0.651187	0.137614	0.588379	0.0108136	0.0471059
2019-03-25 23:24:27	0.660519	0.125764	0.591638	0.00977669	0.0395511
2019-03-26 01:34:01	0.666	0.119246	0.590008	0.00933229	0.0343665
2019-03-26 03:42:09	0.670296	0.116431	0.592971	0.00918416	0.0314039
2019-03-26 05:49:29	0.672962	0.117913	0.602303	0.00933229	0.0306633
2019-03-26 08:02:33	0.675332	0.110951	0.588971	0.00948043	0.030367
2019-03-26 10:06:25	0.674295	0.119394	0.605118	0.0117024	0.0299226
2019-03-26 11:47:17	0.675332	0.113913	0.600526	0.011258	0.0305151
2019-03-26 13:21:32	0.674443	0.116283	0.607043	0.0108136	0.030367
2019-03-26 15:24:57	0.67074	0.118505	0.599785	0.0114061	0.0317002
2019-03-26 17:36:42	0.667037	0.113765	0.595934	0.00918416	0.0322927
2019-03-26 19:43:02	0.666741	0.119394	0.603488	0.0125912	0.0343665
2019-03-26 21:50:48	0.665555	0.119246	0.598748	0.0111099	0.0352553
2019-03-27 14:19:47	0.642003	0.126801	0.5986	0.0106655	0.0516979
2019-03-27 16:28:37	0.637114	0.12843	0.598748	0.0114061	0.0522905
2019-03-27 18:41:14	0.634448	0.124282	0.598896	0.0122949	0.0522905
2019-03-27 20:54:57	0.635633	0.127838	0.599341	0.00962856	0.0527349
2019-03-27 22:58:37	0.636818	0.128875	0.596378	0.0106655	0.0540681
2019-03-28 01:08:55	0.637262	0.128726	0.598007	0.00918416	0.0564382
2019-03-28 03:18:07	0.634448	0.131097	0.598896	0.00977669	0.0586601
2019-03-28 05:22:37	0.634448	0.133615	0.59149	0.0115543	0.0599933
2019-03-28 07:28:43	0.632818	0.13006	0.588675	0.0140725	0.0644373
2019-03-28 09:30:09	0.628374	0.13717	0.586898	0.0185165	0.085472
2019-03-28 11:35:59	0.623782	0.135689	0.584972	0.0111099	0.0656223
2019-03-28 13:45:20	0.619042	0.136726	0.591638	0.00918416	0.0671036
2019-03-28 15:45:49	0.615191	0.135096	0.592675	0.011258	0.0669555
2019-03-28 16:51:22	0.614302	0.136726	0.588823	0.011258	0.0662148
2019-03-29 13:50:32	0.116551	0.0133735	0.0919958	0.00520496	0.00575285
2019-03-30 04:29:57	0.126513	0.00585247	0.0896299	0.00659959	0.00278926
2019-03-30 17:25:26	0.130846	0.0030383	0.0867411	0.00657469	0.00169348
2019-03-31 10:37:30	0.130846	0.0030383	0.0867411	0.00657469	0.00169348
2019-04-01 04:45:55	0.130846	0.0030383	0.0867411	0.00657469	0.00169348
2019-04-01 12:15:20	0.130846	0.0030383	0.0867411	0.00657469	0.00169348
2019-04-01 15:30:50	0.739167	0.0267457	0.531536	0.0182997	0.0147805
2019-04-01 17:43:33	0.715096	0.051943	0.540686	0.0132321	0.0175959
2019-04-01 20:00:03	0.698204	0.0689758	0.533929	0.0143582	0.0198481
2019-04-01 22:28:54	0.688773	0.0853048	0.538434	0.0123875	0.0199889
2019-04-02 00:56:04	0.684409	0.0858679	0.548006	0.0114021	0.021115
2019-04-02 03:21:18	0.682016	0.0875571	0.547724	0.012669	0.0201297
2019-04-02 05:49:03	0.682438	0.0789703	0.552651	0.0147805	0.0237896
2019-04-02 08:18:12	0.680749	0.0737619	0.569684	0.0115429	0.0198481
2019-04-02 10:39:24	0.678215	0.0691166	0.567854	0.0101352	0.0184405
2019-04-02 12:46:22	0.672022	0.0691166	0.575455	0.0123875	0.0195666
2019-04-02 15:01:23	0.665687	0.0727765	0.577567	0.0139359	0.0222412
2019-04-02 17:23:34	0.657663	0.0744657	0.587561	0.00957216	0.0195666
2019-04-02 19:39:06	0.652596	0.0760142	0.568136	0.00943139	0.0174551
2019-04-02 21:54:27	0.650203	0.0819264	0.592488	0.00971292	0.0209743
2019-04-03 00:02:53	0.646965	0.0861494	0.578834	0.0111206	0.0208335
2019-04-03 02:09:33	0.642742	0.089387	0.583761	0.0119652	0.0232266
2019-04-03 04:12:12	0.639504	0.0955808	0.586576	0.0108391	0.0254788
2019-04-03 06:13:50	0.635141	0.101352	0.575596	0.0149213	0.035614
2019-04-03 10:30:19	0.625991	0.107687	0.58362	0.00985369	0.0319541
2019-04-03 12:25:54	0.620219	0.112191	0.576159	0.0123875	0.0344879
2019-04-03 14:30:58	0.616137	0.114021	0.575455	0.0106983	0.0353325
2019-04-03 16:53:15	0.6167	0.116274	0.583338	0.0108391	0.036881
2019-04-03 19:13:24	0.619375	0.117681	0.592911	0.0112614	0.0347694
2019-04-03 21:42:46	0.627962	0.111487	0.598823	0.0115429	0.0285757
2019-04-03 23:56:20	0.635845	0.0989592	0.595585	0.0125283	0.0267457
2019-04-04 02:06:52	0.639786	0.0944547	0.599527	0.00929062	0.0257604
2019-04-04 04:14:06	0.639504	0.0917801	0.603187	0.00929062	0.0263234
2019-04-04 06:12:41	0.639082	0.0938916	0.59826	0.0109798	0.0263234
2019-04-04 08:22:47	0.639082	0.0975515	0.595022	0.010276	0.0280126
2019-04-04 10:27:44	0.633733	0.102197	0.599104	0.0109798	0.0292795
2019-04-04 12:30:04	0.629651	0.109094	0.602201	0.0106983	0.031391
2019-04-04 14:29:37	0.625146	0.109798	0.593614	0.00999446	0.0381479
2019-04-04 16:23:28	0.621346	0.107546	0.592348	0.0101352	0.0327987
2019-04-04 18:25:34	0.618249	0.114162	0.592629	0.0101352	0.0340656
2019-04-04 20:32:43	0.616137	0.112614	0.590377	0.0114021	0.0358956
2019-04-04 22:39:58	0.615011	0.120074	0.59826	0.0106983	0.0389925
2019-04-05 00:49:20	0.610788	0.118807	0.583198	0.00872755	0.0405409
2019-04-05 02:56:17	0.610929	0.123875	0.600512	0.010276	0.0454677
2019-04-05 04:57:09	0.608254	0.121482	0.582635	0.00914985	0.0470162
2019-04-05 07:10:10	0.60375	0.125423	0.580664	0.00900909	0.0508169
2019-04-05 09:07:08	0.600794	0.126831	0.579115	0.0105575	0.0540545
2019-04-05 11:08:30	0.59826	0.134996	0.579819	0.0142175	0.0602483
2019-04-05 13:03:51	0.592629	0.13584	0.574611	0.0108391	0.0606706
2019-04-05 15:12:46	0.588688	0.13767	0.570388	0.0114021	0.0636267
2019-04-05 17:35:15	0.58728	0.140204	0.577004	0.0115429	0.0677089
2019-04-05 19:51:17	0.592629	0.140204	0.570247	0.0106983	0.0629228
2019-04-05 22:03:25	0.601497	0.140345	0.566165	0.0116837	0.0523653
2019-04-06 00:07:50	0.60938	0.140204	0.570951	0.0130913	0.0457493
2019-04-06 02:14:41	0.614589	0.140063	0.58911	0.00886832	0.0423709
2019-04-06 04:16:34	0.621064	0.131617	0.581368	0.0123875	0.0375848
2019-04-06 06:25:53	0.626835	0.127816	0.590236	0.0109798	0.0357548
2019-04-06 08:31:22	0.629228	0.121763	0.587702	0.0122467	0.0335025
2019-04-06 10:37:16	0.633029	0.118244	0.582353	0.0119652	0.0312503
2019-04-06 12:39:31	0.632888	0.114584	0.588547	0.0114021	0.0297018
2019-04-06 14:42:09	0.634155	0.106701	0.587702	0.00886832	0.0281534
2019-04-06 16:40:14	0.635845	0.106842	0.589814	0.0105575	0.0299834
2019-04-06 18:38:52	0.63683	0.101211	0.593192	0.0111206	0.0233673
2019-04-06 20:46:30	0.639504	0.0974108	0.593051	0.0118244	0.0228043
2019-04-06 22:50:12	0.640771	0.0924839	0.601779	0.0115429	0.0230858
2019-04-07 00:51:00	0.644572	0.0958623	0.613885	0.0115429	0.0228043
2019-04-07 02:58:38	0.646402	0.0900909	0.591925	0.0119652	0.0230858
2019-04-07 05:00:33	0.648654	0.0847417	0.608958	0.0109798	0.0226635
2019-04-07 07:03:16	0.647387	0.0836156	0.604453	0.0122467	0.0225227
2019-04-07 09:04:35	0.650766	0.0816449	0.602483	0.0115429	0.0219597
2019-04-07 11:05:59	0.65344	0.0831933	0.606002	0.010276	0.022382
2019-04-07 13:04:02	0.652033	0.0779849	0.603468	0.00999446	0.0219597
2019-04-07 15:06:33	0.63866	0.0731988	0.602201	0.00971292	0.0226635
2019-04-07 17:10:42	0.653863	0.0739027	0.600934	0.0105575	0.0199889
2019-04-07 19:20:35	0.654144	0.0705243	0.600934	0.0106983	0.0195666
2019-04-07 21:26:02	0.655552	0.0726358	0.603468	0.0111206	0.0195666
2019-04-07 23:35:35	0.654848	0.0740434	0.614307	0.0109798	0.0209743
2019-04-08 01:46:25	0.655693	0.0722135	0.614729	0.0108391	0.0213966
2019-04-08 03:53:08	0.652314	0.0764365	0.61121	0.0115429	0.0221004
2019-04-08 05:58:40	0.65161	0.0789703	0.614166	0.0116837	0.0232266
2019-04-08 08:08:40	0.64978	0.0823487	0.612899	0.0119652	0.0240712
2019-04-08 10:11:45	0.647387	0.0831933	0.607128	0.0111206	0.0244935
2019-04-08 12:15:32	0.645417	0.0879794	0.623457	0.0112614	0.0275903
2019-04-08 14:14:35	0.643305	0.0943139	0.615293	0.0123875	0.0278719
2019-04-08 16:05:04	0.106966	0.0152005	0.100516	0.00192352	0.00471497
2019-04-09 15:28:07	0.117358	0.00952377	0.0880362	0.00541869	0.00323714
2019-04-10 07:42:38	0.123973	0.00506683	0.0834385	0.00670886	0.00211118
2019-04-11 01:16:04	0.127891	0.00283836	0.0799668	0.00701381	0.00161857
2019-04-11 18:35:49	0.130705	0.00136054	0.0760963	0.00767062	0.00112596
2019-04-12 16:09:02	0.132324	0.000867929	0.0709591	0.0083978	0.000985217
2019-04-12 16:16:42	0.102576	0.000617927	0.0559587	0.00641554	0.000854193
2019-04-14 04:09:16	0.102994	0.000290789	0.0499794	0.00746965	0.000763322
2019-04-15 09:14:13	0.102667	0.000218092	0.0457993	0.00845106	0.000726973
2019-04-16 11:05:37	0.101758	0.000218092	0.0443999	0.00857828	0.000726973
2019-04-16 18:00:53	0.101849	0.000181743	0.0444726	0.00808757	0.000617927
2019-04-18 08:26:01	0.101849	0.000181743	0.0444726	0.00808757	0.000617927
2019-04-18 14:03:56	0.0999951	0.000181743	0.0432185	0.00897812	0.000599753
2019-04-18 15:32:13	0.834613	0.00749793	0.505173	0.0413948	0.00702931
2019-04-18 17:12:49	0.800716	0.0312414	0.558283	0.0245245	0.0149959
2019-04-18 19:00:49	0.771662	0.05889	0.591712	0.0170266	0.0204631
2019-04-18 21:01:51	0.754948	0.0779472	0.592337	0.0132776	0.0217128
2019-04-18 22:52:51	0.745419	0.0916934	0.596554	0.0117155	0.023431
2019-04-19 00:50:44	0.738859	0.0980979	0.615299	0.0106221	0.0257741
2019-04-19 02:43:27	0.732142	0.104034	0.60577	0.0101534	0.0265552
2019-04-19 04:37:01	0.729642	0.105283	0.627327	0.00999724	0.0298355
2019-04-19 06:29:58	0.730267	0.106533	0.639823	0.00999724	0.0310852
2019-04-19 08:18:25	0.728236	0.09966	0.627327	0.00968483	0.0296793
2019-04-19 10:05:09	0.725425	0.09966	0.647009	0.00874759	0.0296793
2019-04-19 11:50:51	0.724331	0.094349	0.639511	0.00968483	0.0290545
2019-04-19 13:36:45	0.720582	0.0891941	0.638574	0.00952862	0.026399
2019-04-19 15:21:31	0.719176	0.0854452	0.644978	0.00968483	0.0245245
2019-04-19 17:05:21	0.718552	0.0781034	0.648883	0.00952862	0.02265
2019-04-19 18:55:21	0.71574	0.0727924	0.654819	0.00968483	0.0212441
2019-04-19 20:49:05	0.71699	0.0629514	0.650914	0.00984103	0.0184324
2019-04-19 22:43:33	0.718083	0.0623265	0.654819	0.00984103	0.0178076
2019-04-20 00:36:49	0.719489	0.0624828	0.684342	0.00968483	0.0209317
2019-04-20 02:31:06	0.71902	0.0620141	0.683874	0.00984103	0.0198383
2019-04-20 04:21:58	0.719333	0.0573279	0.673252	0.00999724	0.0198383
2019-04-20 06:09:40	0.720426	0.0573279	0.678563	0.0103097	0.0210879
2019-04-20 07:32:48	0.719333	0.0574841	0.689341	0.00984103	0.0224938
2019-04-20 09:11:23	0.718552	0.0562345	0.68403	0.00937241	0.0220252
2019-04-20 10:56:32	0.714178	0.0577965	0.675282	0.00937241	0.0231186
2019-04-20 12:41:16	0.711366	0.0568593	0.685904	0.00937241	0.0212441
2019-04-20 14:21:04	0.70668	0.0579528	0.689653	0.00968483	0.0210879
2019-04-20 16:03:05	0.704024	0.0568593	0.681999	0.00952862	0.0190572
2019-04-20 17:46:55	0.704024	0.0568593	0.681999	0.00952862	0.0190572
2019-04-20 19:43:03	0.704024	0.0568593	0.681999	0.00952862	0.0190572
2019-04-20 21:40:18	0.692934	0.0627952	0.700744	0.00999724	0.0187448
2019-04-20 23:35:30	0.69184	0.05889	0.688872	0.00984103	0.0190572
2019-04-21 01:24:40	0.691059	0.0631076	0.686217	0.00984103	0.0203069
2019-04-21 03:15:08	0.689341	0.0627952	0.689029	0.00984103	0.0224938
2019-04-21 05:03:28	0.687623	0.0704493	0.7034	0.00937241	0.0265552
2019-04-21 06:50:25	0.686529	0.0738859	0.696995	0.00937241	0.027961
2019-04-21 08:35:52	0.682936	0.0738859	0.68075	0.00906	0.0287421
[truncated: 3,879 more rows]
[truncated: 4 more columns]

## Sheet: Gas Outflow Percentages Composi
Date	% CH4	% CO	% CO2	% O2	% H2
2018-10-18 09:21:00	49.4	3.1	41.3	1.2	2.2
2018-10-18 15:21:00	49.7	3.2	41.8	1.1	2.4
2018-10-18 19:27:00	50.1	3	42.2	1.1	2.5
2018-10-18 23:33:00	50.4	3.2	42.5	1.2	2.7
2018-10-19 03:25:00	50.6	3.4	41.9	1.2	2.9
2018-10-19 06:35:00	50.7	3.3	42.3	1.3	3
2018-10-19 10:25:00	50.8	3.3	42.1	1.2	2.9
2018-10-19 13:47:00	50.4	3.5	43.5	0.9	2.9
2018-10-19 14:59:00	50.1	3.4	42.8	1	3
2018-10-19 20:44:00	49.3	3.6	42	1.1	2.9
2018-10-20 01:27:00	49.2	3.7	41.8	0.9	3.1
2018-10-20 04:03:00	49.1	3.8	42.8	0.9	3.1
2018-10-20 07:41:00	49	3.8	41.8	1.2	3.2
2018-10-20 11:35:00	48.9	4	42.1	1.1	3.3
2018-10-20 15:21:00	48.7	4	40.7	1	3.2
2018-10-20 19:22:00	48.8	4.1	41.6	1.1	3.2
2018-10-20 23:17:00	48.8	4.2	41.6	1.1	3.3
2018-10-21 03:04:00	48.8	4.2	41.7	1.1	3.4
2018-10-21 11:03:00	48.6	4.3	41.4	1.1	3.7
2018-10-21 15:01:00	48.4	4.2	41.3	1	3.6
2018-10-21 19:06:00	48.2	4.3	41.8	1	3.7
2018-10-21 23:20:00	47.9	4.5	42.1	0.9	3.8
2018-10-22 03:42:00	48	4.4	41.9	1.1	3.7
2018-10-22 08:13:00	48.2	4.2	41.7	1.1	3.8
2018-10-22 13:43:00	48.8	4.6	42.1	1.2	4.1
2018-10-22 14:58:00	49.2	4.3	39.7	1.1	3.7
2018-10-22 21:09:00	50.3	3.7	40.7	1.2	2.9
2018-10-23 07:09:00	50.1	3.1	40.9	1	2.6
2018-10-23 09:10:00	50.6	2.9	41.2	0.9	2.4
2018-10-23 12:59:00	50.7	2.5	41.9	1.1	2
2018-10-23 16:34:00	51.1	2.7	42.2	1	2.2
2018-10-23 19:39:00	50.9	2.9	41.7	1	2.3
2018-10-23 22:43:00	50.7	2.9	41.8	0.9	2.3
2018-10-24 01:55:00	50.8	2.9	42	0.9	2.3
2018-10-24 05:08:00	50.6	2.9	42.7	1	2.3
2018-10-24 08:22:00	50.4	3	41.8	0.9	2.2
2018-10-24 09:54:00	50.4	3.2	42.3	1	2.4
2018-10-24 14:27:00	50	3.6	42.5	0.8	2.5
2018-10-24 16:56:00	49.9	3.7	42.1	0.9	2.5
2018-10-24 19:48:00	49.6	3.7	41.8	0.9	2.5
2018-10-24 22:40:00	49.5	3.9	42.2	0.9	2.5
2018-10-25 01:33:00	49.2	4	42.4	0.9	2.7
2018-10-25 04:26:00	48.9	4.2	42.4	0.9	2.8
2018-10-25 07:11:00	48.7	4.4	42.2	0.9	2.9
2018-10-25 10:11:00	48.6	4.5	42.6	1	3.1
2018-10-25 13:18:00	48.4	4.6	41.9	1	3.2
2018-10-25 16:28:00	48.3	4.8	42.5	0.9	3.3
2018-10-25 19:31:00	48.3	4.9	42.1	0.9	3.5
2018-10-25 22:34:00	48.1	4.9	42	0.9	3.6
2018-10-26 01:36:00	48.1	5	42	0.9	3.8
2018-10-26 07:41:00	47.8	5.3	41.4	0.7	4.1
2018-10-26 10:44:00	47.6	5.3	42.5	0.8	4.5
2018-10-26 14:20:00	47.3	5.6	41.7	0.8	4.8
2018-10-26 17:00:00	47.1	5.6	41.4	0.9	4.8
2018-10-26 19:56:00	47	5.6	41.5	0.7	4.9
2018-10-26 22:52:00	47	5.7	41.8	1	5.1
2018-10-27 01:47:00	46.8	6	41.8	0.9	5.3
2018-10-27 04:36:00	46.6	6	41.4	0.7	5.4
2018-10-27 07:31:00	46.3	6.1	41.5	0.7	5.7
2018-10-27 10:20:00	46.3	6.2	41.5	0.8	5.8
2018-10-27 13:09:00	46.2	6.3	40.8	0.9	5.8
2018-10-27 15:58:00	46.1	6.4	41.2	0.9	6
2018-10-27 18:55:00	46	6.4	40.9	0.9	6.2
2018-10-27 22:01:00	46	6.5	40.8	1	6.2
2018-10-28 01:58:00	45.9	6.5	40.6	0.8	6.4
2018-10-28 02:57:00	45.9	6.5	40.6	0.8	6.4
2018-10-28 05:56:00	45.8	6.8	40.5	0.9	6.7
2018-10-28 07:42:00	45.8	6.8	40.6	0.9	6.8
2018-10-28 10:40:00	45.8	6.9	40.5	1	7
2018-10-28 13:32:00	45.6	7.1	40.3	0.9	7.1
2018-10-28 16:15:00	45.4	7.1	40.1	0.9	7.2
2018-10-28 19:14:00	45.3	7	40	0.9	7.3
2018-10-28 22:13:00	45.2	7.4	39.7	0.8	7.4
2018-10-29 01:05:00	45.1	7.4	40.4	0.9	7.7
2018-10-29 03:58:00	45	7.5	40.1	1	7.9
2018-10-29 06:41:00	44.8	7.7	40.1	1	8.2
2018-10-29 09:01:00	44.6	7.8	40.2	0.7	8.4
2018-10-29 13:51:00	44.6	7.9	39	1.1	8.6
2018-10-29 16:13:00	45.5	7.9	38.1	0.9	8.4
2018-10-29 18:59:00	45.4	7.7	37.7	0.9	8
2018-10-29 21:55:00	45.5	7.3	38.2	0.9	7.5
2018-10-30 01:05:00	45.4	7.2	37.9	1	7.2
2018-10-30 04:17:00	45.2	7.1	38.4	0.9	7.1
2018-10-30 07:27:00	45.1	7.1	38.4	1	7.1
2018-10-30 09:25:00	45.2	7	38.6	1	7.1
2018-10-30 13:26:00	45.2	7.3	38.9	1	7.5
2018-10-30 17:39:00	45.1	7.6	38.4	0.8	7.8
2018-10-30 21:16:00	45.5	7.7	38	1	7.9
2018-10-31 01:46:00	45.5	7.8	38.3	0.9	7.9
2018-10-31 04:24:00	45.2	7.6	38.1	0.9	7.9
2018-10-31 08:11:00	44.9	7.6	38	0.9	8
2018-10-31 12:00:00	44.8	7.8	38.8	0.9	8.3
2018-10-31 15:49:00	44.5	7.9	39.1	0.7	8.6
2018-10-31 19:30:00	44.3	8	38.8	0.9	8.7
2018-10-31 22:53:00	44.1	8.2	38.9	1	8.9
2018-11-01 02:34:00	44	8.1	38.4	0.9	9.1
2018-11-01 05:59:00	43.9	8.6	39.2	1	9.4
2018-11-01 09:35:00	43.7	8.7	39.4	1	9.6
2018-11-01 13:25:00	44	8.8	37.9	1.1	10
2018-11-01 16:17:00	44.1	8.9	37.8	0.9	9.9
2018-11-01 19:26:00	44.1	8.6	38.5	0.7	9.9
2018-11-01 22:34:00	43.8	8.8	38.2	0.9	10
2018-11-02 01:18:00	43.5	9	38.3	0.9	9.9
2018-11-02 04:29:00	43	9	38	0.9	9.9
2018-11-02 07:38:00	42.6	9.2	38.6	0.9	9.9
2018-11-02 10:48:00	42.4	8.7	38.3	0.7	9.9
2018-11-02 13:32:00	42.3	9.4	38.3	1	9.9
2018-11-02 17:10:00	42	9.3	38.2	0.9	9.9
2018-11-02 21:48:00	42.7	9.3	37.5	1.1	9.9
2018-11-03 02:17:00	44.2	8.2	38.4	1.1	9
2018-11-03 06:58:00	44.7	8.1	38.3	0.8	8.4
2018-11-03 11:29:00	44.9	7.4	38.4	1.1	8.2
2018-11-03 16:18:00	44.9	7.5	38.9	0.9	8.3
2018-11-03 20:50:00	45	7.6	38.8	0.9	8.3
2018-11-04 01:14:00	44.8	7.7	38.9	0.9	8.5
2018-11-04 05:30:00	44.7	7.6	39.2	1.1	8.7
2018-11-04 09:46:00	44.6	7.9	38.6	1.1	8.7
2018-11-04 11:41:00	44.3	7.9	38.4	1.1	8.8
2018-11-04 16:45:00	44.1	8	38.7	1	9
2018-11-04 21:23:00	44.2	8	39.1	1.1	9.1
2018-11-05 01:50:00	44	8.2	38.9	1.1	9.3
2018-11-05 06:01:00	43.6	8.4	38.8	1	9.5
2018-11-05 10:19:00	43.4	8.8	38.6	1	9.6
2018-11-05 14:40:00	43.1	7.6	37.9	0.8	9.6
2018-11-05 22:31:00	43	9.1	37.8	1.2	9.9
2018-11-06 03:03:00	44.6	8.8	38.2	1.2	8
2018-11-06 07:45:00	46.4	7.8	38.7	1.1	5.9
2018-11-06 11:22:00	47.5	7.2	39.1	1.2	4.8
2018-11-06 16:21:00	48.5	6.2	39.6	1.1	4
2018-11-06 21:20:00	49	5.6	39.3	0.9	3.4
2018-11-07 02:30:00	49.7	4.6	40.4	1.2	2.9
2018-11-07 05:15:00	49.7	4.6	40.4	1.2	2.9
2018-11-07 07:51:00	49.9	3.8	40.5	1.1	2.5
2018-11-07 13:20:00	50.4	3.1	40.8	1.2	2.2
2018-11-07 18:41:00	50.5	2.7	40.7	1.1	2
2018-11-08 01:21:00	50.5	2.4	41.3	1	1.8
2018-11-08 05:44:00	50.8	2.1	41.2	1.2	1.7
2018-11-08 11:07:00	50.8	1.9	41.4	1.2	1.5
2018-11-08 16:04:00	50.5	1.8	41.7	1.2	1.5
2018-11-08 21:19:00	50.8	1.7	41.7	1.2	1.4
2018-11-09 02:25:00	50.7	1.6	41.6	1.1	1.4
2018-11-09 08:30:00	50.7	1.7	41.6	1	1.4
2018-11-09 13:38:00	50.1	2	41.7	1.3	1.5
2018-11-09 18:38:00	50	2.1	42.1	1.1	1.5
2018-11-09 23:21:00	50.1	2.2	42.4	0.9	1.5
2018-11-10 04:23:00	50.1	2.3	42	1	1.6
2018-11-10 09:27:00	50.2	2.5	41.9	1.1	1.6
2018-11-10 14:47:00	50.1	2.6	41.5	0.9	1.7
2018-11-10 19:40:00	49.9	2.7	41.7	1.2	1.8
2018-11-11 01:53:00	50	2.8	41.6	1.2	1.9
2018-11-11 11:01:00	49.9	2.9	41.5	1.1	1.9
2018-11-11 16:16:00	49.7	3.1	41.6	1	2
2018-11-11 23:27:00	49.5	3.1	42.1	0.9	2.2
2018-11-12 10:48:00	49.2	3.6	42.2	0.9	2.6
2018-11-12 16:00:00	49.2	3.5	41.2	0.9	2.6
2018-11-12 20:44:00	49.1	3.9	41.9	0.9	2.8
2018-11-13 01:12:00	48.9	3.9	41.4	0.9	2.9
2018-11-13 05:34:00	48.8	4.1	41	0.9	2.9
2018-11-13 09:28:00	48.7	4.1	41.2	0.9	3.1
2018-11-13 14:38:00	48.6	4.2	39.3	0.9	3.1
2018-11-13 19:15:00	48.5	4.8	43.1	0.9	3.6
2018-11-13 23:52:00	48.5	4.6	40.9	0.9	3.5
2018-11-14 04:45:00	48.5	4.5	41.2	0.9	3.6
2018-11-14 09:46:00	48.3	4.7	40.4	0.9	3.7
2018-11-14 14:15:00	48.5	4.8	41.1	1	4
2018-11-14 19:12:00	48.2	4.8	41.2	0.9	4.2
2018-11-14 23:43:00	48.2	4.9	41	0.9	4.2
2018-11-15 04:08:00	48.1	5.1	40.7	0.9	4.3
2018-11-15 08:40:00	48.1	5.2	40.5	0.9	4.3
2018-11-15 09:51:00	48.1	5.3	40.5	1	4.4
2018-11-16 07:22:00	53	2.1	38	2.2	2.2
2018-11-16 23:45:00	54.2	1.2	37.5	2.2	1.6
2018-11-17 15:38:00	54.7	1	37.5	2.2	1.4
2018-11-18 09:00:00	55.1	0.7	37.1	2.3	1.4
2018-11-18 23:18:00	55.1	0.7	37.1	2.3	1.4
2018-11-19 01:01:00	55	0.6	36.9	2.2	1.3
2018-11-19 17:22:00	55	0.5	36.2	2.3	1.3
2018-11-20 10:15:00	55	0.6	37.3	2.3	1.3
2018-11-21 04:51:00	54.3	0.5	36.2	2.3	1.1
2018-11-24 12:27:00	54.3	0.5	36.2	2.3	1.1
2018-11-24 18:22:00	52	2.5	37.7	1.6	1.8
2018-11-24 23:31:00	50.5	4.6	37.8	1.2	2.1
2018-11-25 04:50:00	50	4.9	38.4	1.1	2.2
2018-11-25 09:42:00	49.8	4.9	38.9	1	2.1
2018-11-25 14:05:00	49.1	5.5	39.1	1	2.3
2018-11-25 18:44:00	48.7	6.7	39.1	1	2.6
2018-11-25 23:09:00	48	7.4	38.8	1.1	3
2018-11-26 03:36:00	47.3	8.3	38.5	0.9	3.5
2018-11-26 07:58:00	46.6	8.8	38.2	0.9	4.2
2018-11-26 21:27:00	46	9.7	38	1.2	5.1
2018-11-27 16:38:00	42.1	10	35.5	1.2	10
2018-11-27 22:13:00	45	10	36.2	1.1	6.4
2018-11-28 03:29:00	46.9	10	36.5	1	4.3
2018-11-28 08:48:00	48.1	8.1	37.6	1	3.4
2018-11-28 13:48:00	49.2	7.4	38.3	1	2.9
2018-11-28 19:07:00	49.7	5.8	39.1	1	2.4
2018-11-29 01:11:00	50.2	5.1	39.8	1	2.1
2018-11-29 04:59:00	50.1	3.9	40.1	1.1	1.9
2018-11-29 09:23:00	50.3	3.3	40.3	1.1	1.7
2018-11-29 14:37:00	50.4	2.9	40.2	1	1.5
2018-11-29 19:49:00	50.3	2.8	40.7	1	1.5
2018-11-30 01:55:00	50.3	2.4	40.7	1	1.4
2018-11-30 06:09:00	50.3	2.4	40.8	1	1.4
2018-11-30 11:00:00	50.4	2.3	41.3	1	1.3
2018-11-30 16:14:00	50.3	2.2	41.1	1.2	1.4
2018-11-30 20:26:00	50.7	2.4	41.3	0.9	1.5
2018-12-01 01:26:00	51	2.3	41.2	0.9	1.5
2018-12-01 06:35:00	51	2.2	40.3	1	1.4
2018-12-01 11:48:00	50.9	2.2	40.7	1	1.4
2018-12-01 17:08:00	50.8	2	40.2	1	1.3
2018-12-01 22:26:00	50.8	2	40.9	1.2	1.4
2018-12-02 03:32:00	50.6	2	40.8	1	1.3
2018-12-02 08:45:00	50.5	1.9	40.9	1.2	1.3
2018-12-02 14:00:00	50.4	1.6	39.3	1	1.1
2018-12-02 19:13:00	50.2	1.9	41	1	1.2
2018-12-03 01:08:00	50.2	1.8	41.3	1.1	1.2
2018-12-03 05:16:00	49.8	1.7	41.4	1.2	1.3
2018-12-03 10:16:00	50.2	1.7	41.6	1.1	1.2
2018-12-03 14:18:00	50.2	1.8	41.8	0.9	1.3
2018-12-03 19:29:00	49.9	1.9	41.6	1	1.3
2018-12-04 00:36:00	49.9	1.8	42	0.9	1.3
2018-12-04 05:38:00	49.6	1.9	41.5	1.1	1.2
2018-12-04 10:45:00	50.1	1.8	41.3	1.2	1.2
2018-12-04 15:58:00	50.3	1.7	41	2.8	4.7
2018-12-04 21:00:00	50.3	1.8	41.4	1.4	1.9
2018-12-05 02:25:00	50.5	1.9	41.2	1.1	1.4
2018-12-05 08:10:00	50.1	2.7	41.1	1.1	1.4
2018-12-05 13:57:00	50	2.9	40.3	1.2	1.5
2018-12-05 18:52:00	46	6.3	37.5	1.1	8.2
2018-12-05 23:36:00	50	3.5	39.6	1	3.8
2018-12-06 04:08:00	51	2.5	39.9	1.2	2.3
2018-12-06 08:52:00	51	2.1	40.4	1	1.7
2018-12-06 18:20:00	50.8	2	40.8	1	1.4
2018-12-06 22:56:00	50.6	1.6	40.9	1	1.3
2018-12-07 03:15:00	50.4	1.9	41.2	1.1	3.7
2018-12-07 07:43:00	50.2	1.9	40.8	1	1.2
2018-12-07 12:00:00	50.4	1.8	41.7	1.1	1.9
2018-12-07 16:26:00	50.1	1.9	42.3	1	1.3
2018-12-07 19:26:00	49.9	2	40.6	1.1	1.6
2018-12-07 23:48:00	50.4	2.1	41	1.1	2.3
2018-12-08 04:10:00	50.4	2	41	0.9	1.5
2018-12-08 08:36:00	50.3	1.9	41.1	0.9	1.4
2018-12-08 13:13:00	50.3	1.9	40.8	0.9	1.3
2018-12-08 17:47:00	50.4	1.8	40.8	0.9	1.3
2018-12-08 21:26:00	50.4	1.8	40.8	0.9	1.3
2018-12-08 22:16:00	50.2	1.9	41.6	1.1	2
2018-12-09 02:50:00	50.3	1.9	41.7	1	1.3
2018-12-09 07:20:00	50.3	1.8	41	1.1	1.2
2018-12-09 11:59:00	50.3	1.9	41.7	0.9	1.2
2018-12-09 16:41:00	50.5	1.8	41.9	1.1	1.3
2018-12-09 21:19:00	50.1	1.8	41.5	1.2	1.3
2018-12-10 02:00:00	50.6	1.8	41	1.1	1.2
2018-12-10 06:38:00	50.5	1.8	41.4	1.1	1.3
2018-12-10 11:29:00	51	1.8	41.2	1	1.3
2018-12-10 16:14:00	51.1	1.7	40.9	0.9	1.3
2018-12-10 21:12:00	51.1	1.7	40.9	0.9	1.3
2018-12-11 02:02:00	51.1	1.7	40.7	1.2	1.3
2018-12-11 06:53:00	51.4	1.6	41	1	1.2
2018-12-11 17:04:00	51.1	1.7	40.8	1.3	1.2
2018-12-12 17:38:00	50	2.5	40.2	1.1	1.2
2018-12-12 23:29:00	49.6	2.8	40.7	1.1	1.3
2018-12-13 04:47:00	49.1	2.7	40.8	1.1	1.3
2018-12-13 09:37:00	49.1	2.9	41.4	1	1.3
2018-12-13 13:54:00	49.1	2.9	41.7	1	1.4
2018-12-13 17:45:00	49.5	2.8	40.1	0.9	1.4
2018-12-13 22:23:00	49.8	3	39.9	0.9	1.4
2018-12-14 03:04:00	49.9	2.9	39.6	1	1.4
2018-12-14 07:49:00	50.1	3.2	40.3	1	1.5
2018-12-14 12:39:00	50.1	3	40	1	1.6
2018-12-14 18:36:00	50.8	3.2	40	1	1.8
2018-12-14 20:02:00	50.8	3.2	40	1	1.8
2018-12-14 23:40:00	51.3	2.7	39.6	1	1.5
2018-12-15 04:30:00	51.5	2.3	39.9	1	1.4
2018-12-15 09:29:00	51.8	1.9	39.6	1	1.2
2018-12-15 14:32:00	51.7	1.7	39.5	1	1.1
2018-12-15 19:27:00	51.7	1.9	40.2	1	1.2
2018-12-16 00:06:00	51.8	1.5	37.8	1	0.8
2018-12-16 04:57:00	51.7	1.7	39.8	1	1
2018-12-16 09:36:00	51.5	1.7	40.7	1	1.1
2018-12-16 14:20:00	51.3	1.7	40	1	1
2018-12-16 19:13:00	51.2	1.7	40.7	1	1
2018-12-16 23:51:00	51.2	1.7	40.8	0.9	1
2018-12-17 04:40:00	51	1.9	41	1	1.1
2018-12-17 09:35:00	51.2	1.7	41.2	1	1
2018-12-17 14:30:00	51.4	1.6	41	1	1.1
2018-12-17 19:22:00	51.4	1.7	42.8	1	1
2018-12-18 00:07:00	51.5	1.5	40.7	1	1.3
2018-12-18 04:50:00	51.5	1.6	40.8	1	1
2018-12-18 09:36:00	51.6	1.5	39.7	1	1
2018-12-18 14:42:00	51.8	1.7	40.8	1	0.9
2018-12-18 19:49:00	51.4	1.7	40	1	1.1
2018-12-19 00:50:00	51.1	2.2	41.5	1	1.1
2018-12-19 05:34:00	50.8	2.1	41.3	1	1.3
2018-12-19 10:23:00	50.8	2.2	41.3	1	1.3
2018-12-19 15:04:00	50.8	2.3	40.8	1	1.3
2018-12-19 19:48:00	50.6	2.2	40	1	1.4
2018-12-20 00:30:00	50.3	2.8	41	1	1.2
2018-12-20 05:14:00	50.5	2.4	39.9	1	1.4
2018-12-20 10:02:00	50.6	2.7	39.8	1	1.3
2018-12-20 14:45:00	50.6	2.7	40.3	1	1.4
2018-12-20 19:30:00	50.4	2.8	40.5	1	1.4
2018-12-21 00:03:00	50.5	2.6	40.8	1	1.5
2018-12-21 04:42:00	50.4	2.8	39.7	1	1.5
2018-12-21 09:24:00	50.2	3	41.8	1	1.4
2018-12-21 14:58:00	50.9	3.3	40.5	0.9	1.9
2018-12-21 19:36:00	51.1	2.4	41.2	0.9	1.9
2018-12-22 00:14:00	51.4	2.2	40.5	0.9	1.7
2018-12-22 09:23:00	51.4	2	41.3	0.9	1.4
2018-12-22 14:13:00	51.5	1.9	41.7	1	1.4
2018-12-22 18:55:00	51.4	1.6	40.4	1	1.1
2018-12-22 23:41:00	51.3	2	40.6	1	1.2
2018-12-23 04:23:00	51.6	1.9	41.4	1	1.2
2018-12-23 09:08:00	51.5	1.9	41.4	1	1.2
2018-12-23 13:45:00	51.5	1.5	39.2	1.1	1.2
2018-12-23 18:28:00	51.5	1.7	42.3	1	0.9
2018-12-23 23:17:00	51.3	1.7	39.9	1.1	1.2
2018-12-24 03:58:00	52.7	1.9	39.9	1.1	0.9
2018-12-24 08:47:00	59.9	2.6	47.6	1.1	0.7
2018-12-25 07:54:00	59.9	2.2	41.4	1.6	0
2018-12-25 08:45:00	59.9	2.2	41.4	1.6	0
2018-12-25 13:38:00	50.7	1.7	41.3	1.5	0
2018-12-25 18:17:00	50.6	1.6	40.8	1	1
2018-12-25 23:04:00	50.4	1.7	41.3	1	0.9
2018-12-26 03:46:00	50.3	2	41.2	1	0.9
2018-12-26 08:18:00	50.2	2	41.2	1	1
2018-12-26 12:58:00	50.3	2.1	41.1	0.9	1
2018-12-26 17:27:00	50.5	2.1	41	1.1	1
2018-12-26 21:44:00	50.6	2	40.7	1	1.1
2018-12-27 02:16:00	50.6	2.1	41.1	1	1.1
2018-12-27 06:51:00	50.6	2.1	41.4	1	1.2
2018-12-27 10:38:00	50.7	2.2	41	1.1	1.2
2018-12-27 15:15:00	50.6	2.3	40.6	1	1.3
2018-12-28 07:47:00	52.3	1.5	39	1.6	1.1
2018-12-28 16:25:00	53.2	1	38.7	1.9	1
2018-12-29 03:54:00	53.5	0.8	38.3	2	0.9
2018-12-29 15:16:00	53.5	0.7	38.1	1.9	0.9
2018-12-30 02:57:00	53.5	0.7	38.3	2	0.9
2018-12-30 14:59:00	53.5	0.6	38	2	0.9
2018-12-31 03:38:00	53.8	0.5	37.2	2.1	0.9
2018-12-31 14:23:00	53.5	0.6	38	2	1
2018-12-31 19:57:00	52.3	0.9	39.9	1.4	0.9
2019-01-01 00:15:00	51	1.4	41.2	1.2	1.1
2019-01-01 04:20:00	50.2	1.9	42	1.1	1.1
2019-01-01 08:33:00	49.9	1.9	41.9	0.9	1.1
2019-01-01 12:51:00	49.8	2.1	41	1	1.1
2019-01-01 17:30:00	49.9	2.1	41	1.1	1.2
2019-01-01 22:14:00	50.1	2.3	41.3	1	1.2
2019-01-02 03:10:00	50.4	2.3	41	1.1	1.2
2019-01-02 09:13:00	50.7	2.4	41.5	1.2	1.2
2019-01-02 12:55:00	50.8	2.3	40.6	1.2	1.3
2019-01-02 17:20:00	51	2.4	41.1	1	1.3
2019-01-02 21:38:00	50.8	2.3	39.6	1	1.4
2019-01-03 02:23:00	50.9	2.4	41.3	1.1	1.4
2019-01-03 06:58:00	50.8	2.4	40.4	1	1.4
2019-01-03 11:19:00	51	2.5	40.6	1.2	1.5
2019-01-03 15:31:00	50.9	2.6	40.6	1.2	1.5
2019-01-03 19:36:00	50.9	2.7	40.5	1.2	1.4
2019-01-03 23:43:00	50.7	2.7	39.6	1.2	1.4
2019-01-04 03:44:00	50.2	2.9	41.2	1.1	1.6
2019-01-04 07:50:00	50	2.8	41	1.1	1.6
2019-01-04 11:57:00	49.9	2.8	40.8	1.1	1.6
2019-01-04 16:08:00	49.7	2.9	40	0.9	1.6
2019-01-04 20:19:00	49.8	2.9	40.4	1.1	1.6
2019-01-05 00:46:00	49.9	3	40	1	1.6
2019-01-05 05:19:00	50.1	2.9	39.2	1.1	1.6
2019-01-05 10:02:00	50.2	3	40.3	1	1.7
2019-01-05 14:21:00	50.2	3.1	40	1.1	1.8
2019-01-05 18:54:00	50.3	3	40.1	1.1	1.9
2019-01-05 23:25:00	50.2	3.2	40.5	1	1.9
2019-01-06 03:54:00	50.3	3.2	40.3	1	1.9
2019-01-06 08:12:00	50.1	3.3	40.9	1.1	2
2019-01-06 12:33:00	50.1	3.3	40	1	1.9
2019-01-06 16:46:00	50	3.4	39.9	1.1	1.9
2019-01-06 20:54:00	49.9	3.4	41	1	1.9
2019-01-07 01:10:00	49.9	3.6	40.5	1.1	2.1
2019-01-07 05:29:00	49.9	3.7	40.7	1	2.2
2019-01-07 09:32:00	49.9	3.5	40.4	1.1	2.1
2019-01-07 13:40:00	50	3.9	41.2	1.1	2.4
2019-01-07 17:48:00	49.7	3.8	40	0.9	2.5
2019-01-07 21:42:00	49.4	3.9	40.8	0.9	2.4
2019-01-08 01:31:00	49.2	3.9	40.8	1.1	2.3
2019-01-08 05:10:00	49.1	3.9	39.8	1.1	2.3
2019-01-08 09:02:00	49.1	4	41.1	1.1	2.4
2019-01-08 13:06:00	49.2	4.2	41.7	1.1	2.6
2019-01-08 13:30:00	49.3	4.2	41.7	1.2	2.6
2019-01-08 16:56:00	46.4	3.7	44.4	3.2	2.2
2019-01-08 23:39:00	45.6	3.8	41.5	1	1.8
2019-01-09 03:44:00	45.8	3.8	41.7	0.9	1.8
2019-01-09 07:49:00	46	3.9	41.8	1.1	1.7
2019-01-09 11:36:00	46.1	3.9	41.5	1	1.7
2019-01-09 15:34:00	46.1	3.9	41.6	0.9	1.8
2019-01-09 19:37:00	46.2	4	41.7	1	1.8
2019-01-09 23:53:00	46.3	4.1	41.7	1	1.9
2019-01-10 04:00:00	46.2	4.1	41.5	0.9	1.9
2019-01-10 07:58:00	46.1	4.2	41.3	1	1.9
2019-01-10 11:46:00	45.9	4.3	41.5	1	2
2019-01-10 15:26:00	45.9	4.3	41.5	1	2
2019-01-10 18:54:00	45.7	4.4	41.4	1	2.1
2019-01-10 22:40:00	45.6	4.5	41.6	0.8	2.1
2019-01-11 02:09:00	45.4	4.6	41.7	0.9	2.2
2019-01-11 05:47:00	45.3	4.7	41.8	0.9	2.2
2019-01-11 09:31:00	45.2	4.8	41.7	0.8	2.3
2019-01-11 13:08:00	45.1	4.7	41.7	0.9	2.3
2019-01-11 16:56:00	45.1	4.8	41.9	0.9	2.3
2019-01-11 20:43:00	45.1	4.9	41.6	0.9	2.3
2019-01-12 00:27:00	45.2	4.9	41.5	0.8	2.3
2019-01-12 04:05:00	45.1	5	41.3	0.8	2.4
2019-01-12 07:39:00	45.1	5.1	41.5	0.8	2.5
2019-01-12 11:15:00	44.9	5.2	41.7	0.9	2.6
2019-01-12 14:42:00	44.8	5.3	41.5	1	2.6
2019-01-12 18:19:00	44.8	5.3	41.5	1	2.6
2019-01-12 21:19:00	44.7	5.4	41.5	0.8	2.7
2019-01-13 00:53:00	44.6	5.5	41.7	0.9	2.8
2019-01-13 04:23:00	44.6	5.6	41.6	0.9	2.8
2019-01-13 07:46:00	44.4	5.7	41.5	0.9	2.9
2019-01-13 11:06:00	44.2	5.8	41.6	0.8	3
2019-01-13 14:19:00	44	5.8	41.8	0.9	3.1
2019-01-13 17:40:00	43.9	6	41.6	0.8	3.1
2019-01-13 20:55:00	43.8	6	41.4	0.9	3.2
2019-01-13 23:26:00	43.7	6.1	41.6	0.9	3.2
2019-01-14 02:39:00	43.7	6.3	41.8	0.9	3.3
2019-01-14 06:15:00	43.7	6.2	41.4	0.8	3.4
2019-01-14 09:45:00	43.5	6.5	41.4	1	3.5
2019-01-14 13:09:00	43.6	6.5	41.3	0.9	3.5
2019-01-14 17:20:00	43.7	6.7	41	1	3.6
2019-01-14 20:44:00	44.1	6.9	40.8	1	3
2019-01-15 00:06:00	44.7	6.6	40.9	0.8	2.5
2019-01-15 03:34:00	45.4	6.1	41.2	1	2.1
2019-01-15 07:17:00	46	5.5	41.5	0.9	1.8
2019-01-15 10:57:00	46.4	5	41.6	0.9	1.6
2019-01-15 14:28:00	46.5	4.5	41.6	1	1.5
2019-01-15 17:57:00	46.7	4.2	41.9	0.8	1.4
2019-01-15 21:51:00	47	4	41.6	1	1.3
2019-01-16 02:00:00	47.2	3.9	42.3	1	1.4
2019-01-16 05:41:00	47.1	4	42.1	1	1.3
2019-01-16 13:29:00	47.2	4	42	1	1.4
2019-01-16 16:47:00	46.7	4.2	42.3	0.8	1.5
2019-01-16 20:06:00	46.4	4.2	42.4	0.8	1.5
2019-01-16 23:39:00	46.2	4.1	42.5	0.7	1.4
2019-01-17 03:31:00	46.2	4.1	42.5	0.7	1.4
2019-01-17 07:29:00	46.2	4.1	42.5	0.7	1.4
2019-01-17 11:37:00	46.2	4.1	42.5	0.7	1.4
2019-01-17 12:02:00	46.2	4.1	42.5	0.7	1.4
2019-01-17 12:20:00	46.2	4.1	42.5	0.7	1.4
2019-01-17 12:26:00	46.2	4.1	42.5	0.7	1.4
2019-01-17 12:32:00	46.2	4.1	42.5	0.7	1.4
2019-01-17 12:40:00	34.9	2.6	37.8	0.2	0.8
2019-01-17 15:24:00	25.4	2.1	29.2	0.4	1.1
2019-01-17 19:17:00	25.4	2.6	28.9	0.7	1.2
2019-01-17 23:26:00	27.8	2.9	29.7	0.8	1.2
2019-01-18 03:33:00	31	3	30.9	0.9	1.2
2019-01-18 07:28:00	33.8	3.1	32.1	0.9	1.1
2019-01-18 11:19:00	36	3.1	33.6	0.9	1.2
2019-01-18 15:13:00	37.9	3.1	34.6	0.9	1.1
2019-01-18 19:18:00	39.8	3	35.9	0.9	1
2019-01-18 23:22:00	41.4	3.1	36.6	0.9	1
2019-01-19 03:26:00	42.6	3.2	37.1	0.9	0.9
2019-01-19 07:13:00	43.5	3.3	37.7	0.9	1
2019-01-19 10:56:00	44	3.5	38.4	0.9	1
2019-01-19 14:42:00	44.3	3.6	38.9	0.9	1
2019-01-19 18:28:00	44.7	3.6	39.4	0.9	1
2019-01-19 22:15:00	45.2	3.7	39.7	0.9	1
2019-01-20 02:02:00	45.7	3.7	39.7	0.9	1
2019-01-20 05:59:00	46.1	3.8	39.9	0.9	1
2019-01-20 09:45:00	46.5	3.9	39.8	0.8	1
2019-01-20 13:26:00	46.8	3.9	39.8	0.9	1.1
2019-01-20 17:10:00	46.8	4	40	0.9	1.1
2019-01-20 20:52:00	46.9	4.1	40.2	0.9	1.1
2019-01-21 00:49:00	47	4.1	40.3	0.9	1.2
2019-01-21 04:38:00	47.1	4.2	40.3	0.9	1.3
2019-01-21 08:29:00	47.1	4.3	40.5	0.8	1.3
2019-01-21 10:36:00	47.4	4.3	40.6	1	1.4
2019-01-21 12:46:00	59	7.3	49.4	1.4	2.7
2019-01-21 15:49:00	46.5	4.6	43.7	1.1	2
2019-01-21 19:55:00	46.6	4.8	41.7	0.4	2
2019-01-21 23:16:00	46.3	4.9	42.1	0.4	2
2019-01-22 02:32:00	45.9	4.9	42.1	0.4	2
2019-01-22 05:53:00	45.7	4.8	42.2	0.4	1.9
2019-01-22 09:11:00	45.6	4.8	42.1	0.4	1.9
2019-01-22 12:27:00	45.5	4.7	42.4	0.4	1.9
2019-01-22 16:07:00	45.9	4.7	44.1	0.8	2.1
2019-01-22 19:25:00	46.2	4.8	42.6	0.7	2
2019-01-22 22:49:00	45.8	4.8	42.3	0.7	1.9
2019-01-23 02:18:00	45.7	4.8	42.3	0.7	1.9
2019-01-23 05:51:00	45.7	4.7	42	0.7	1.8
2019-01-23 09:30:00	45.7	4.7	42.1	0.8	1.8
2019-01-23 10:23:00	46	4.7	42.4	0.9	1.8
2019-01-23 11:11:00	46	4.7	42.4	0.9	1.8
2019-01-23 13:15:00	45.5	5.1	42.9	0.7	2.2
2019-01-23 16:00:00	44.7	5.4	42	0.6	2.5
2019-01-23 18:47:00	44.3	6	42.2	0.6	2.8
2019-01-23 21:36:00	44	6.3	41.8	0.6	2.9
2019-01-24 00:57:00	44.3	6.5	40.9	0.6	2.9
2019-01-24 03:45:00	44.3	6.7	40.8	0.7	3
2019-01-24 06:33:00	44.3	6.7	40.6	0.7	3
2019-01-24 09:25:00	44.1	6.9	40.8	0.7	3.2
2019-01-24 12:17:00	43.6	6.8	41.5	0.6	3.5
2019-01-24 15:09:00	43.3	7.3	42.2	0.7	3.7
2019-01-24 17:50:00	43.5	7.3	41.1	0.6	3.7
2019-01-24 20:37:00	43.4	7.3	41.1	0.7	3.7
2019-01-24 23:29:00	43.3	7.4	40.9	0.6	3.7
2019-01-25 01:40:00	43.2	7.6	41.4	0.7	3.7
2019-01-25 04:27:00	43.1	7.3	40.9	0.6	3.7
2019-01-25 07:10:00	43.1	7.3	40.9	0.6	3.8
2019-01-25 08:44:00	43.1	7.3	40.9	0.6	3.8
2019-01-25 09:55:00	42.8	7.5	40.7	0.7	3.8
2019-01-25 12:35:00	42.7	7.6	40.8	0.7	3.9
2019-01-25 15:16:00	42.5	7.6	41	0.6	4
2019-01-25 18:05:00	42	7.8	41.7	0.6	4.2
2019-01-25 20:47:00	41.9	7.9	41.4	0.6	4.2
2019-01-25 23:31:00	41.8	7.8	41.1	0.6	4.3
2019-01-26 02:13:00	41.8	7.9	41.2	0.6	4.4
2019-01-26 04:55:00	41.7	8.1	41.4	0.7	4.5
2019-01-26 07:39:00	41.5	8.4	41.3	0.5	4.6
2019-01-26 10:21:00	41.4	8.1	40.8	0.7	4.7
2019-01-26 13:04:00	41.3	8.4	41.4	0.6	4.8
2019-01-26 16:57:00	41.2	8.5	41.6	0.7	4.9
2019-01-26 19:51:00	41.1	8.6	41	0.6	5
2019-01-26 22:30:00	41.1	8.5	40.9	0.6	5
2019-01-27 01:08:00	41	8.6	41.1	0.6	5.1
2019-01-27 03:42:00	40.9	8.7	41	0.6	5.2
2019-01-27 06:20:00	40.7	8.7	40.9	0.6	5.3
2019-01-27 09:00:00	40.6	8.9	40.8	0.7	5.5
2019-01-27 11:39:00	40.4	9.2	40.7	0.6	5.7
2019-01-28 05:36:00	44	6.5	38.8	1.5	4
2019-01-28 10:02:00	46.7	4.7	39.1	1.9	2.9
2019-01-28 12:28:00	48.6	2.8	41.1	0.9	1.7
2019-01-28 15:07:00	47.4	4.5	41.1	0.7	2
2019-01-28 17:46:00	46.6	5.8	40.8	0.6	2.3
2019-01-28 20:30:00	45.6	6.8	40.5	0.6	2.6
2019-01-28 23:00:00	45.1	7.5	40.5	0.7	2.8
2019-01-29 01:36:00	44.7	7.8	40.5	0.6	3
2019-01-29 04:13:00	44.1	8	40.5	0.6	3.2
2019-01-29 06:22:00	43.7	8.3	40.4	0.6	3.4
2019-01-29 08:51:00	43.3	8.3	40.5	0.6	3.7
2019-01-29 11:26:00	43.2	8.4	40.5	0.6	4
2019-01-29 14:04:00	42.7	8.6	40.4	0.6	4.2
2019-01-29 16:50:00	42.3	8.6	40.2	0.5	4.5
2019-01-29 19:34:00	42	8.7	40.2	0.6	4.7
2019-01-29 22:12:00	41.8	8.8	40.3	0.7	4.9
2019-01-30 00:58:00	41.6	8.9	40.3	0.7	5.1
2019-01-30 03:07:00	41.3	9	40.3	0.8	5.3
2019-01-30 05:51:00	40.9	9.1	40.3	0.6	5.5
2019-01-30 08:30:00	40.8	9.2	40.2	0.7	5.7
2019-01-30 11:22:00	40.4	9.3	40.1	0.6	6
2019-01-30 15:42:00	40.3	9.5	39.9	0.7	6.2
2019-01-30 17:02:00	39.8	9.6	40.4	0.6	6.5
2019-01-30 19:47:00	39.6	9.9	39.7	0.6	6.6
2019-01-30 22:28:00	39.2	9.9	39.6	0.6	6.8
2019-01-31 01:08:00	39.1	9.9	39.8	0.6	6.9
2019-01-31 03:44:00	38.8	9.9	39.6	0.6	7.1
2019-01-31 06:24:00	38.6	9.9	39.6	0.6	7.2
2019-01-31 08:59:00	38.4	9.9	39.5	0.6	7.4
2019-01-31 11:31:00	38.1	9.9	39.4	0.6	7.6
2019-01-31 14:00:00	37.9	9.9	39.2	0.6	7.8
2019-02-01 13:14:00	42.3	7.8	37.3	1.6	5.5
2019-02-04 11:55:00	52.7	1.5	29.2	4.3	1.3
2019-02-04 14:28:00	52.6	1.6	35.2	2.1	1.2
2019-02-04 17:16:00	50.7	3.5	37.3	1.3	1.7
2019-02-04 20:05:00	49	5.1	38.2	1	2.1
2019-02-04 23:08:00	47.8	6.1	38.7	0.8	2.2
2019-02-05 02:11:00	47.2	6	39.4	0.7	2.1
2019-02-05 05:23:00	47	5.4	40.4	0.7	1.9
2019-02-05 08:42:00	46.9	4.9	41.2	0.7	1.7
2019-02-05 11:44:00	46.8	4.3	41.7	0.7	1.5
2019-02-05 14:50:00	46.7	3.9	42.2	0.7	1.4
2019-02-05 17:56:00	46.7	3.6	42.4	0.7	1.3
2019-02-05 21:18:00	46.7	3.5	42.7	0.7	1.3
2019-02-06 00:33:00	46.7	3.4	43	0.7	1.3
2019-02-06 03:43:00	46.8	3.4	43.3	0.7	1.3
2019-02-06 06:54:00	46.7	3.3	43.3	0.7	1.3
2019-02-06 09:59:00	46.9	3.3	43.4	0.7	1.3
2019-02-06 12:55:00	46.8	3.3	43.4	0.7	1.4
2019-02-06 15:48:00	46.5	3.4	43.1	0.7	1.3
2019-02-06 18:50:00	46.1	3.6	43.5	0.7	1.4
2019-02-06 21:46:00	46.1	3.6	43.5	0.7	1.4
2019-02-07 00:26:00	46.1	3.6	43.5	0.7	1.4
2019-02-07 03:11:00	46.1	3.6	43.5	0.7	1.4
2019-02-07 06:02:00	46.1	3.6	43.5	0.7	1.4
2019-02-07 08:43:00	46.1	3.6	43.5	0.7	1.4
2019-02-07 08:46:00	45.4	4	43.5	0.6	1.4
2019-02-07 12:16:00	45.3	4	43.3	0.6	1.5
2019-02-07 15:07:00	45.2	4.3	43.6	0.6	1.6
2019-02-07 17:51:00	45.1	4.4	43.2	0.6	1.6
2019-02-07 20:36:00	45.2	4.6	43.2	0.6	1.5
2019-02-07 23:21:00	44.9	4.8	43.4	0.6	1.7
2019-02-08 02:09:00	44.9	4.6	43	0.6	1.7
2019-02-08 04:56:00	44.9	4.9	43.4	0.6	1.8
2019-02-08 07:41:00	44.9	4.9	42.6	0.6	1.9
2019-02-08 10:31:00	44.8	5.2	43	0.6	1.9
2019-02-08 13:20:00	44.7	5.2	43.2	0.6	2
2019-02-08 16:24:00	44.8	5.4	42.6	0.7	2
2019-02-08 19:21:00	45.1	5.4	42.6	0.6	1.8
2019-02-08 22:12:00	45.2	4.9	42.8	0.6	1.7
2019-02-09 01:00:00	45.5	4.7	43.1	0.6	1.6
2019-02-09 03:47:00	45.6	4.7	43.1	0.6	1.6
2019-02-09 06:29:00	45.8	4.7	43	0.6	1.5
2019-02-09 09:06:00	45.8	4.4	43.2	0.6	1.5
2019-02-09 11:59:00	45.8	4.3	43.3	0.6	1.5
2019-02-09 14:46:00	45.9	4.3	43	0.6	1.4
2019-02-09 17:30:00	46	4.1	43.2	0.6	1.4
2019-02-09 20:18:00	46	4.1	43.1	0.6	1.4
2019-02-09 23:05:00	46.1	4.2	43.5	0.6	1.5
2019-02-10 02:01:00	46	4.3	43.3	0.6	1.5
2019-02-10 04:49:00	45.9	4.3	43.4	0.6	1.5
2019-02-10 07:41:00	45.7	4.5	43.5	0.6	1.6
2019-02-10 10:33:00	45.6	4.6	43.2	0.6	1.6
2019-02-10 13:24:00	45.6	4.6	43	0.7	1.6
2019-02-10 16:16:00	45.5	4.7	43.1	0.6	1.6
2019-02-10 19:09:00	45.6	4.8	43	0.7	1.6
2019-02-10 22:03:00	45.5	4.9	42.6	0.7	1.7
2019-02-11 00:53:00	45.4	5.1	42.6	0.6	1.7
2019-02-11 03:41:00	45.4	5.2	42.6	0.7	1.8
2019-02-11 06:38:00	45.3	5.3	42.9	0.6	1.9
2019-02-11 09:31:00	45.3	5.3	42.4	0.7	1.9
2019-02-11 12:26:00	45.1	5.8	42.5	0.6	2
2019-02-11 15:11:00	45	5.6	42.5	0.6	2
2019-02-11 18:19:00	45	5.7	42.4	0.7	2.1
2019-02-11 21:18:00	45.1	5.8	42	0.6	2.1
2019-02-12 00:12:00	45	6.2	42.3	0.6	2.2
2019-02-12 03:15:00	45	6.1	41.8	0.6	2.3
2019-02-12 06:10:00	45	6.3	41.5	0.6	2.4
2019-02-12 09:08:00	44.8	6.6	41.7	0.8	2.5
2019-02-12 11:54:00	44.6	6.7	41.7	0.6	2.6
2019-02-12 14:49:00	44.3	7	41.7	0.7	2.6
2019-02-12 17:49:00	44.1	7.2	41.6	0.6	2.7
2019-02-12 20:43:00	44	7	41.1	0.7	2.8
2019-02-12 23:31:00	43.9	7.2	41.7	0.6	2.9
2019-02-13 02:15:00	43.6	7.3	41.1	0.6	3
2019-02-13 05:00:00	43.5	7.4	41.3	0.7	3.1
2019-02-13 07:49:00	43.2	7.5	41.3	0.6	3.2
2019-02-13 10:55:00	43.3	7.9	41.6	0.8	3.3
2019-02-13 14:00:00	43.3	8	40.9	0.7	3.1
2019-02-13 17:00:00	43.8	7.9	40.8	0.8	2.5
2019-02-13 19:57:00	44.2	7.3	41.3	0.7	2.2
2019-02-14 12:04:00	45.4	7.1	42.6	0.7	2
2019-02-14 15:03:00	45.6	6.4	41.3	0.6	1.9
2019-02-14 17:45:00	45.6	6.6	41.3	0.6	1.8
2019-02-14 20:38:00	45.7	6.5	41.2	0.6	1.8
2019-02-14 23:27:00	45.8	6.3	41.1	0.6	1.8
2019-02-15 02:15:00	45.8	6.3	41.1	0.6	1.7
2019-02-15 05:09:00	46	6.1	41.8	0.6	1.7
2019-02-15 08:06:00	46	6.1	41.6	0.6	1.7
2019-02-15 10:54:00	46	6	41.1	0.6	1.6
2019-02-15 13:57:00	46.1	6.6	42	0.6	1.8
2019-02-15 16:54:00	45.8	6.1	41.2	0.6	1.7
2019-02-15 19:51:00	45.8	6	41	0.6	1.6
2019-02-15 22:43:00	45.8	6	41.2	0.6	1.7
2019-02-16 01:37:00	46	6.3	42.1	0.6	1.7
2019-02-16 04:27:00	45.9	6.1	41.6	0.6	1.6
2019-02-16 07:20:00	46	5.9	41.9	0.6	1.6
2019-02-16 10:09:00	45.8	5.6	41.7	0.6	1.6
2019-02-16 12:56:00	45.8	5.6	41.9	0.6	1.6
2019-02-16 15:50:00	45.8	5.6	42	0.6	1.6
2019-02-16 18:50:00	45.8	5.4	41.9	0.6	1.5
2019-02-16 21:49:00	46	5.5	42.3	0.6	1.6
2019-02-17 00:51:00	46.1	5.3	42	0.6	1.5
2019-02-17 03:57:00	46.4	5.3	41.7	0.6	1.5
2019-02-17 06:59:00	46.6	5.4	41.8	0.6	1.5
2019-02-17 09:57:00	46.5	5.3	42.2	0.6	1.6
2019-02-17 12:46:00	46.5	5.3	41.5	0.6	1.5
2019-02-17 15:38:00	46.2	4.8	41.3	0.6	1.4
2019-02-17 18:45:00	46.2	5.1	41.7	0.7	1.4
2019-02-17 21:41:00	46.4	5.1	41.9	0.6	1.4
2019-02-18 00:38:00	46.3	5.1	41.8	0.6	1.5
2019-02-18 03:41:00	46.4	5.4	42.3	0.7	1.5
2019-02-18 06:42:00	46.1	5.3	41.9	0.7	1.5
2019-02-18 09:52:00	45.6	5.7	41.8	0.7	1.6
2019-02-18 10:48:00	45.6	6.2	43.1	0.8	1.8
2019-02-19 12:24:00	50	2.1	38	2.2	0.7
2019-02-19 13:09:00	49.9	1.9	38.9	2.1	0.7
2019-02-19 16:59:00	48.8	2.6	42	0.7	1
2019-02-19 19:55:00	47.8	4.2	41.5	0.7	1.3
2019-02-19 22:41:00	47.2	5.2	41.9	0.6	1.5
2019-02-20 01:43:00	47	5.3	41.4	0.6	1.5
2019-02-20 04:43:00	46.8	5.5	41.6	0.7	1.5
2019-02-20 07:45:00	46.8	5.4	41.5	0.7	1.5
2019-02-20 10:52:00	46.6	5.5	41.6	0.7	1.6
2019-02-20 14:07:00	46.5	5.5	41.3	0.7	1.5
2019-02-20 17:03:00	46.2	5.9	41.9	0.7	1.6
2019-02-20 20:09:00	45.9	6.2	41.5	0.7	1.6
2019-02-20 23:06:00	45.9	6.3	41.4	0.7	1.7
2019-02-21 01:55:00	45.7	6.5	41.5	0.7	1.8
2019-02-21 04:36:00	45.7	6.4	41.4	0.7	1.8
2019-02-21 07:23:00	45.6	6.6	41.5	0.6	1.9
2019-02-21 10:06:00	45.5	6.4	41.3	0.7	2
2019-02-23 04:16:00	51.2	2.9	35	2.6	1
2019-02-25 10:01:00	53.1	0.8	29.1	4.3	0.6
2019-02-25 13:30:00	51.5	1.9	37.6	1.6	0.8
2019-02-25 16:22:00	49.8	3.6	38.4	1.1	1.1
2019-02-25 19:26:00	48.7	4.6	39.3	0.9	1.2
2019-02-25 22:29:00	48.2	4.9	39.7	0.8	1.3
2019-02-26 01:38:00	48	4.9	40.2	0.7	1.2
2019-02-26 04:42:00	47.8	5	41.7	0.7	1.3
2019-02-26 07:39:00	47.8	4.5	41.4	0.7	1.2
2019-02-26 10:41:00	47.6	4.1	41.5	0.7	1.1
2019-02-26 13:34:00	47.4	3.9	41.6	0.7	1.1
2019-02-26 16:32:00	47	4.2	42.3	0.7	1.1
2019-02-26 19:33:00	46.9	3.8	42.1	0.7	1
2019-02-26 22:30:00	46.7	3.8	43	0.7	1
2019-02-27 01:25:00	46.8	3.7	42	0.7	0.9
2019-02-27 04:16:00	46.7	3.5	43	0.7	1
2019-02-27 07:09:00	46.6	3.6	42.9	0.7	0.9
2019-02-27 10:00:00	46.6	3.7	43.4	0.7	1
2019-02-27 12:45:00	46.4	3.6	43.5	0.7	1.1
2019-02-27 13:11:00	46.4	3.7	43.6	0.8	1
2019-02-27 17:15:00	46	3.5	43.7	0.7	1.1
2019-02-27 20:14:00	45.9	3.8	43.9	0.7	1.1
2019-02-27 23:06:00	45.6	4.1	43.2	0.7	1.1
2019-02-28 01:48:00	45.3	4.2	43.5	0.6	1.2
2019-02-28 04:36:00	45.3	4.5	43.5	0.6	1.2
2019-02-28 07:17:00	45.2	4.7	43.4	0.6	1.3
2019-02-28 10:03:00	45.1	4.9	43	0.6	1.3
2019-02-28 12:45:00	45.1	4.9	43.1	0.6	1.4
2019-02-28 15:33:00	45.3	4.7	43.1	0.7	1.3
2019-02-28 18:24:00	45.3	4.6	42.8	0.7	1.2
2019-02-28 21:07:00	45.4	4.6	43.1	0.7	1.3
2019-02-28 23:50:00	45.5	5	43.1	0.7	1.5
2019-03-01 02:33:00	45.3	5.1	42.5	0.7	1.5
2019-03-01 11:36:00	45	6.2	43.3	0.8	1.8
2019-03-01 14:33:00	44.8	6.3	42.1	0.6	2
2019-03-01 17:33:00	44.6	6.6	42.7	0.7	2.1
2019-03-01 20:04:00	45	6.7	41.3	0.7	2.1
2019-03-01 22:37:00	44.9	6.9	41.5	0.6	2.2
2019-03-02 10:46:00	44.1	8.1	41.7	0.6	2.8
2019-03-02 13:03:00	43.7	7.7	41.2	0.6	2.9
2019-03-02 15:18:00	43.3	8.1	41.2	0.6	3
2019-03-02 17:48:00	43.2	8.2	41.1	0.6	2.9
2019-03-03 22:19:00	48.9	3.6	37.6	2.1	1.4
2019-03-05 15:28:00	52.8	1.1	33.6	3.4	0.8
2019-03-05 17:57:00	53.1	1	36.5	1.9	0.7
2019-03-05 20:27:00	51.5	2.7	38	1.3	1.1
2019-03-05 23:04:00	50.2	4.5	39	1	1.4
2019-03-06 01:41:00	49.4	5.7	39.2	0.8	1.6
2019-03-06 04:32:00	48.8	6	39.7	0.7	1.7
2019-03-06 07:10:00	48.6	6.3	40.9	0.7	1.8
2019-03-06 09:55:00	48.3	6.2	40.6	0.7	1.7
2019-03-06 12:25:00	48.3	5.5	41.1	0.7	1.6
2019-03-06 14:46:00	48	5.5	40.9	0.6	1.5
2019-03-06 17:17:00	47.7	4.9	40.4	0.6	1.4
2019-03-06 19:51:00	47.5	5.1	42	0.7	1.4
2019-03-06 22:21:00	47.1	5	41.5	0.6	1.3
2019-03-07 00:50:00	46.7	5.3	42	0.6	1.4
2019-03-07 03:15:00	46.3	5.4	41.8	0.6	1.4
2019-03-07 05:40:00	46	6	41.9	0.6	1.5
2019-03-07 08:02:00	45.8	6.1	42.3	0.6	1.6
2019-03-07 11:31:00	45.4	6.2	42.4	0.7	1.7
2019-03-07 13:37:00	45.7	6.8	41.5	0.6	1.8
2019-03-07 16:04:00	45.6	6.8	41.5	0.6	1.9
2019-03-07 16:30:00	45.6	6.8	41.5	0.6	1.9
2019-03-07 18:38:00	45.8	6.8	42	0.6	1.8
2019-03-07 21:12:00	46	6.1	41.9	0.6	1.6
2019-03-07 23:52:00	46.1	5.6	42.6	0.6	1.6
2019-03-08 02:24:00	46.3	5.3	42.7	0.6	1.4
2019-03-08 04:58:00	46.3	5.2	42.5	0.6	1.3
2019-03-08 07:29:00	46.5	4.8	43	0.6	1.3
2019-03-08 10:04:00	46.5	4.5	43.2	0.6	1.3
2019-03-08 12:43:00	46.6	4.3	43.3	0.6	1.3
2019-03-08 15:16:00	46.6	4.1	43.1	0.6	1.2
2019-03-08 18:02:00	46.7	3.8	43.5	0.6	1.2
2019-03-08 20:54:00	46.8	3.9	43.5	0.6	1.2
2019-03-08 23:42:00	47	3.6	43.3	0.6	1.1
2019-03-09 02:20:00	47.1	3.6	43.3	0.7	1.1
2019-03-09 05:03:00	47.3	3.3	43.4	0.6	1
2019-03-09 07:41:00	47.2	3.4	44.3	0.6	1.1
2019-03-09 10:19:00	47.1	2.9	43.7	0.6	1.1
2019-03-09 12:50:00	47	2.8	43.3	0.6	1
2019-03-09 15:33:00	46.9	2.9	43.6	0.6	1
2019-03-09 18:09:00	46.8	3	44	0.6	1
2019-03-09 20:49:00	46.8	2.7	44	0.6	1
2019-03-09 23:31:00	46.9	3.2	44.8	0.6	1.1
2019-03-10 02:14:00	46.8	2.9	44	0.6	1
2019-03-10 05:02:00	46.8	3	43.5	0.6	1
2019-03-10 07:37:00	46.7	3.2	43.8	0.6	1.1
2019-03-10 10:18:00	46.6	3.5	43.7	0.6	1.1
2019-03-10 12:45:00	46.5	3.4	43.2	0.6	1.2
2019-03-10 15:18:00	46.2	3.7	44	0.6	1.2
2019-03-10 17:54:00	46.1	3.7	44	0.6	1.3
2019-03-10 20:38:00	46.2	4	44.5	0.6	1.3
2019-03-10 23:14:00	46.3	3.9	43.6	0.6	1.4
2019-03-11 01:46:00	46.2	4.1	44.8	0.6	1.5
2019-03-11 04:19:00	46.2	4.1	43.2	0.6	1.4
2019-03-11 06:51:00	46.4	4.3	43.1	0.6	1.4
2019-03-11 09:34:00	46.3	4.5	43.6	0.7	1.5
2019-03-11 11:56:00	46.4	4.7	43.3	0.6	1.6
2019-03-11 14:22:00	46.2	4.7	42.9	0.6	1.5
2019-03-11 16:55:00	46	4.4	42.8	0.6	1.4
2019-03-11 19:32:00	46.1	4.5	42.1	0.6	1.5
2019-03-11 22:18:00	46	5	42.5	0.7	1.5
2019-03-12 00:52:00	46	5.1	43.4	0.6	1.7
2019-03-12 03:32:00	46	4.9	42.6	0.6	1.7
2019-03-12 06:04:00	46	5	42.6	0.6	1.8
2019-03-12 08:35:00	45.9	5.4	42.8	0.7	1.9
2019-03-12 11:04:00	45.8	5.5	42.3	0.6	1.9
2019-03-12 13:29:00	45.6	5.6	42.3	0.6	2
2019-03-12 16:05:00	45.3	5.4	41.6	0.6	1.9
2019-03-12 16:18:00	43	4.8	42.1	1.6	3.8
2019-03-12 19:13:00	45	5.7	42.3	0.9	2.5
2019-03-12 21:24:00	45.5	5.6	42.3	0.7	2
2019-03-12 23:37:00	45.9	5.6	42.6	0.7	1.7
2019-03-13 01:47:00	46	5.3	42.9	0.6	1.6
2019-03-13 03:53:00	46.3	5.1	42.9	0.6	1.5
2019-03-13 05:59:00	46.3	5	42.9	0.6	1.4
2019-03-13 08:02:00	46.3	5	42.7	0.6	1.4
2019-03-13 10:08:00	46.3	5	42.9	0.6	1.4
2019-03-13 12:10:00	46.1	5.1	42.1	0.6	1.3
2019-03-13 14:16:00	46	5.3	42.8	0.6	1.5
2019-03-13 16:26:00	46.1	5.4	43.3	0.6	1.5
2019-03-13 18:25:00	46	5.5	42.5	0.6	1.5
2019-03-13 20:31:00	45.8	5.7	42.5	0.6	1.6
2019-03-13 22:36:00	45.8	5.9	42.1	0.6	1.6
2019-03-14 00:41:00	45.7	5.8	42.3	0.6	1.7
2019-03-14 02:48:00	45.6	5.9	42.4	0.6	1.7
2019-03-14 04:55:00	45.4	6	42.5	0.6	1.8
2019-03-14 07:06:00	45.4	6.1	42.2	0.6	1.8
2019-03-14 09:11:00	45.3	6.1	41.8	0.6	1.8
2019-03-14 18:29:00	45	6.5	42	0.6	2.2
2019-03-14 20:33:00	45	6.7	41.9	0.6	2.3
2019-03-14 22:34:00	44.9	6.6	41.9	0.6	2.3
2019-03-15 00:35:00	44.8	7	42	0.6	2.4
2019-03-15 02:37:00	44.7	6.9	41.5	0.6	2.4
2019-03-15 04:34:00	44.7	7	41.4	0.6	2.5
2019-03-15 06:36:00	44.6	6.9	41.2	0.6	2.6
2019-03-15 08:33:00	44.5	7.1	41.6	0.6	2.6
2019-03-15 10:30:00	44.3	7.5	41.7	0.6	2.7
2019-03-15 12:29:00	44.2	7.4	41.7	0.6	2.8
2019-03-15 14:27:00	44.1	7.4	41.7	0.6	2.9
2019-03-15 16:24:00	44	7.6	42	0.6	2.9
2019-03-15 18:24:00	43.8	7.4	41.5	0.6	3
2019-03-15 20:16:00	43.7	7.7	41.7	0.6	3.1
2019-03-15 22:18:00	43.6	7.8	41.4	0.6	3.1
2019-03-16 00:15:00	43.7	7.8	41.8	0.6	3.2
2019-03-16 02:15:00	43.6	7.9	41.1	0.6	3.3
2019-03-16 04:15:00	43.5	8.2	41.2	0.6	3.3
2019-03-16 06:14:00	43.4	8.2	41	0.6	3.4
2019-03-16 08:16:00	43.3	8.7	41.7	0.6	3.6
2019-03-16 10:17:00	43.2	8.6	41.1	0.6	3.5
2019-03-16 12:14:00	43.1	8.5	40.7	0.6	3.6
2019-03-16 14:14:00	43	8.4	40.6	0.6	3.7
2019-03-16 16:15:00	42.9	8.6	40.8	0.6	3.7
2019-03-16 18:17:00	42.9	8.7	41.1	0.6	3.8
2019-03-16 20:16:00	42.7	9	40.6	0.6	3.9
2019-03-16 22:16:00	42.7	8.7	39.9	0.7	3.9
2019-03-17 00:14:00	42.6	9	40.1	0.6	4
2019-03-17 02:09:00	42.5	9.2	40.5	0.6	4.1
2019-03-17 04:09:00	42.3	9.1	39.9	0.6	4.2
2019-03-17 06:05:00	42.2	9.4	40.4	0.6	4.3
2019-03-17 08:01:00	41.9	9.5	40.3	0.6	4.4
2019-03-17 09:57:00	41.8	9.6	40.2	0.6	4.5
2019-03-17 11:52:00	41.6	9.5	40.5	0.6	4.6
2019-03-17 13:48:00	41.4	9.8	40.1	0.6	4.7
2019-03-17 15:49:00	41.2	9.8	40	0.6	4.8
2019-03-17 17:46:00	41.1	9.9	40.4	0.6	4.9
2019-03-17 19:47:00	41	9.9	39.7	0.6	4.9
2019-03-17 21:46:00	41	9.9	40	0.6	5.1
2019-03-17 23:41:00	40.8	9.9	39.9	0.6	5.1
2019-03-18 01:38:00	40.8	9.9	39.6	0.6	5.2
2019-03-18 03:28:00	40.6	9.9	40.2	0.6	5.4
2019-03-18 05:16:00	40.5	9.9	39.5	0.6	5.5
2019-03-18 07:15:00	40.4	9.9	39.6	0.6	5.6
2019-03-18 09:12:00	40.2	9.9	39.3	0.6	5.7
2019-03-18 12:08:00	40.1	10	39.6	0.7	5.9
2019-03-18 14:19:00	40.6	10	38.7	0.8	5.8
2019-03-18 16:41:00	41.2	9.9	38.5	0.7	5.1
2019-03-18 18:53:00	42.2	9.9	38.4	0.7	4.2
2019-03-18 20:59:00	42.9	9.9	38.7	0.7	3.6
2019-03-18 23:06:00	43.6	9.9	38.8	0.7	3.1
2019-03-19 01:12:00	44	9.9	39.3	0.7	2.9
2019-03-19 03:19:00	44.4	9.9	39.1	0.7	2.6
2019-03-19 05:25:00	44.7	9.6	39	0.7	2.4
2019-03-19 07:29:00	45	9.4	39.8	0.7	2.3
2019-03-19 09:42:00	45.4	8.9	39.6	0.7	2.2
2019-03-19 11:46:00	45.5	8.7	39.9	0.7	2.1
2019-03-19 13:49:00	45.8	8.8	40.2	0.7	2.1
2019-03-19 15:59:00	45.8	8.8	40.2	0.7	2.1
2019-03-19 16:13:00	45.6	8.8	41.7	0.7	2.1
2019-03-19 18:07:00	45.8	8	40.1	0.7	1.9
2019-03-19 20:19:00	46	7.9	40.4	0.7	1.8
2019-03-19 21:58:00	46.2	8	40.1	0.8	1.7
2019-03-19 23:34:00	46.3	7.3	39.6	0.7	1.7
2019-03-20 01:39:00	46.3	7.6	40.2	0.7	1.7
2019-03-20 03:38:00	46.6	7.4	40.3	0.8	1.7
2019-03-20 05:40:00	46.6	7.2	40.8	0.6	1.7
2019-03-20 07:39:00	46.5	6.8	40.4	0.7	1.6
2019-03-20 09:39:00	46.4	7.1	40.8	0.6	1.7
2019-03-20 11:47:00	46.6	6.9	40.8	0.7	1.6
2019-03-20 13:56:00	46.5	6.8	41	0.6	1.6
2019-03-20 16:01:00	46.4	6.6	41.3	0.6	1.6
2019-03-20 18:16:00	46.5	6.2	40.9	0.7	1.5
2019-03-20 20:34:00	46.7	6.1	41.4	0.7	1.4
2019-03-20 22:43:00	46.9	5.9	41.7	0.7	1.4
2019-03-21 00:55:00	47.1	5.8	41.3	0.8	1.3
2019-03-21 03:09:00	47.1	5.9	41.4	0.7	1.4
2019-03-21 05:16:00	47.1	5.9	41	0.9	1.6
2019-03-21 07:22:00	46.8	6	41	0.8	1.4
2019-03-21 09:26:00	46.5	6.1	41.7	0.9	1.5
2019-03-21 11:48:00	46.6	6.3	43	0.9	1.7
2019-03-21 13:40:00	46.4	6.4	41.4	0.7	1.7
2019-03-21 16:05:00	46.2	6.7	41.1	0.7	1.7
2019-03-21 17:58:00	45.8	7.2	42.1	0.6	1.9
2019-03-21 20:13:00	45.8	6.8	41	0.7	1.7
2019-03-21 22:23:00	45.8	7	40.8	0.8	1.7
2019-03-22 00:43:00	46	6.9	40.5	0.7	1.7
2019-03-22 02:56:00	46.1	7.3	40.6	0.7	1.8
2019-03-22 05:11:00	46.1	7.1	40.5	0.8	2.2
2019-03-22 07:21:00	46	7.3	40.3	0.8	2
2019-03-22 09:35:00	45.9	6.9	40.1	0.7	2.1
2019-03-22 11:41:00	45.5	7.5	40.8	0.9	2.3
2019-03-22 13:53:00	45.5	7.2	39.9	0.8	2.2
2019-03-22 16:05:00	45.2	7.7	40.7	0.7	2.2
2019-03-22 18:13:00	45.5	6.9	40.6	0.7	1.9
2019-03-22 20:24:00	45.9	7.2	41.3	0.7	1.8
2019-03-22 22:30:00	45.8	7.1	40.8	1.6	4
2019-03-23 00:38:00	46	7	41.1	0.8	1.7
2019-03-23 02:44:00	46	6.9	40.7	0.8	1.7
2019-03-23 04:48:00	45.8	7.2	40.9	0.6	1.8
2019-03-23 06:52:00	45.7	7	41.1	0.6	2
2019-03-23 08:57:00	45.5	7.4	41.2	0.7	2
2019-03-23 11:00:00	45.2	7.4	40.9	0.7	2.1
2019-03-23 13:04:00	45	7.4	40.9	0.7	2.2
2019-03-23 15:08:00	44.8	7.4	40.7	0.7	2.2
2019-03-23 17:17:00	44.5	7.1	40.8	0.6	2.3
2019-03-23 19:29:00	44.6	7.5	40.9	0.6	2.3
2019-03-23 21:41:00	44.8	7.6	41.1	0.8	2.4
2019-03-23 23:49:00	44.7	7.6	40.8	0.7	2.6
2019-03-24 02:02:00	44.8	7.7	40.5	0.8	2.6
2019-03-24 04:06:00	44.6	7.9	40.8	0.8	2.7
2019-03-24 06:20:00	44.6	8	40.6	0.8	2.9
2019-03-24 08:28:00	44.5	8	40.1	0.7	3
2019-03-24 10:32:00	44.2	8.2	40.4	0.8	3.1
2019-03-24 12:38:00	44	8.8	40.5	0.6	3.1
2019-03-24 14:39:00	43.7	8.3	40.3	0.7	3.2
2019-03-24 16:49:00	43.4	8.3	40.7	0.6	3.3
2019-03-24 18:57:00	43.4	8.3	40.2	0.7	3.2
2019-03-24 21:08:00	43.4	8.3	40.5	0.6	3.3
2019-03-24 23:16:00	43.4	8.6	41	0.7	3.5
2019-03-25 01:19:00	43.4	8.7	40.6	0.7	3.6
2019-03-25 03:25:00	43.3	8.6	40.7	0.7	3.7
2019-03-25 05:38:00	43.2	8.9	40.2	0.6	3.8
2019-03-25 07:40:00	43.2	8.9	40.2	0.6	3.8
2019-03-25 09:52:00	43	9.3	39.5	0.8	3.9
2019-03-25 11:52:00	42.8	9	40	0.8	4.1
2019-03-25 14:57:00	42.7	9.1	40.3	0.8	4.2
2019-03-25 16:44:00	42.6	9.2	39.3	0.7	4.4
2019-03-25 19:09:00	43.1	9.4	39.7	0.7	3.9
2019-03-25 21:11:00	44	9.3	39.7	0.7	3.2
2019-03-25 23:24:00	44.6	8.5	39.9	0.7	2.7
2019-03-26 01:34:00	45	8.1	39.8	0.6	2.3
2019-03-26 03:42:00	45.3	7.9	40	0.6	2.1
2019-03-26 05:49:00	45.4	8	40.7	0.6	2.1
2019-03-26 08:02:00	45.6	7.5	39.8	0.6	2.1
2019-03-26 10:06:00	45.5	8.1	40.9	0.8	2
2019-03-26 11:47:00	45.6	7.7	40.5	0.8	2.1
2019-03-26 13:21:00	45.5	7.9	41	0.7	2.1
2019-03-26 15:24:00	45.3	8	40.5	0.8	2.1
2019-03-26 17:36:00	45	7.7	40.2	0.6	2.2
2019-03-26 19:43:00	45	8.1	40.7	0.9	2.3
2019-03-26 21:50:00	44.9	8.1	40.4	0.8	2.4
2019-03-27 14:19:00	43.3	8.6	40.4	0.7	3.5
2019-03-27 16:28:00	43	8.7	40.4	0.8	3.5
2019-03-27 18:41:00	42.8	8.4	40.4	0.8	3.5
2019-03-27 20:54:00	42.9	8.6	40.5	0.7	3.6
2019-03-27 22:58:00	43	8.7	40.3	0.7	3.7
2019-03-28 01:08:00	43	8.7	40.4	0.6	3.8
2019-03-28 03:18:00	42.8	8.9	40.4	0.7	4
2019-03-28 05:22:00	42.8	9	39.9	0.8	4.1
2019-03-28 07:28:00	42.7	8.8	39.7	1	4.4
2019-03-28 09:30:00	42.4	9.3	39.6	1.3	5.8
2019-03-28 11:35:00	42.1	9.2	39.5	0.8	4.4
2019-03-28 13:45:00	41.8	9.2	39.9	0.6	4.5
2019-03-28 15:45:00	41.5	9.1	40	0.8	4.5
2019-03-28 16:51:00	41.5	9.2	39.8	0.8	4.5
2019-03-29 13:50:00	46.8	5.4	36.9	2.1	2.3
2019-03-30 04:29:00	50.8	2.4	36	2.7	1.1
2019-03-30 17:25:00	52.5	1.2	34.8	2.6	0.7
2019-03-31 10:37:00	53.8	0.7	32.2	3.3	0.5
2019-04-01 04:45:00	54.2	0.5	28.9	4.2	0.5
2019-04-01 12:15:00	54.1	0.5	28.8	4.7	0.6
2019-04-01 15:30:00	52.5	1.9	37.8	1.3	1.1
2019-04-01 17:43:00	50.8	3.7	38.4	0.9	1.3
2019-04-01 20:00:00	49.6	4.9	37.9	1	1.4
2019-04-01 22:28:00	48.9	6.1	38.3	0.9	1.4
2019-04-02 00:56:00	48.6	6.1	38.9	0.8	1.5
2019-04-02 03:21:00	48.5	6.2	38.9	0.9	1.4
2019-04-02 05:49:00	48.5	5.6	39.3	1.1	1.7
2019-04-02 08:18:00	48.4	5.2	40.5	0.8	1.4
2019-04-02 10:39:00	48.2	4.9	40.3	0.7	1.3
2019-04-02 12:46:00	47.7	4.9	40.9	0.9	1.4
2019-04-02 15:01:00	47.3	5.2	41	1	1.6
2019-04-02 17:23:00	46.7	5.3	41.7	0.7	1.4
2019-04-02 19:39:00	46.4	5.4	40.4	0.7	1.2
2019-04-02 21:54:00	46.2	5.8	42.1	0.7	1.5
2019-04-03 00:02:00	46	6.1	41.1	0.8	1.5
2019-04-03 02:09:00	45.7	6.4	41.5	0.9	1.7
2019-04-03 04:12:00	45.4	6.8	41.7	0.8	1.8
2019-04-03 06:13:00	45.1	7.2	40.9	1.1	2.5
2019-04-03 08:24:00	16.9	7.1	39.5	3.6	5.7
2019-04-03 10:30:00	44.5	7.7	41.5	0.7	2.3
2019-04-03 12:25:00	44.1	8	40.9	0.9	2.5
2019-04-03 14:30:00	43.8	8.1	40.9	0.8	2.5
2019-04-03 16:53:00	43.8	8.3	41.4	0.8	2.6
2019-04-03 19:13:00	44	8.4	42.1	0.8	2.5
2019-04-03 21:42:00	44.6	7.9	42.5	0.8	2
2019-04-03 23:56:00	45.2	7	42.3	0.9	1.9
2019-04-04 02:06:00	45.5	6.7	42.6	0.7	1.8
2019-04-04 04:14:00	45.4	6.5	42.9	0.7	1.9
2019-04-04 06:12:00	45.4	6.7	42.5	0.8	1.9
2019-04-04 08:22:00	45.4	6.9	42.3	0.7	2
2019-04-04 10:27:00	45	7.3	42.6	0.8	2.1
2019-04-04 12:30:00	44.7	7.8	42.8	0.8	2.2
2019-04-04 14:29:00	44.4	7.8	42.2	0.7	2.7
2019-04-04 16:23:00	44.1	7.6	42.1	0.7	2.3
2019-04-04 18:25:00	43.9	8.1	42.1	0.7	2.4
2019-04-04 20:32:00	43.8	8	41.9	0.8	2.6
2019-04-04 22:39:00	43.7	8.5	42.5	0.8	2.8
2019-04-05 00:49:00	43.4	8.4	41.4	0.6	2.9
2019-04-05 02:56:00	43.4	8.8	42.7	0.7	3.2
2019-04-05 04:57:00	43.2	8.6	41.4	0.7	3.3
2019-04-05 07:10:00	42.9	8.9	41.3	0.6	3.6
2019-04-05 09:07:00	42.7	9	41.1	0.8	3.8
2019-04-05 11:08:00	42.5	9.6	41.2	1	4.3
2019-04-05 13:03:00	42.1	9.7	40.8	0.8	4.3
2019-04-05 15:12:00	41.8	9.8	40.5	0.8	4.5
2019-04-05 17:35:00	41.7	10	41	0.8	4.8
2019-04-05 19:51:00	42.1	10	40.5	0.8	4.5
2019-04-05 22:03:00	42.7	10	40.2	0.8	3.7
2019-04-06 00:07:00	43.3	10	40.6	0.9	3.3
2019-04-06 02:14:00	43.7	10	41.9	0.6	3
2019-04-06 04:16:00	44.1	9.4	41.3	0.9	2.7
2019-04-06 06:25:00	44.5	9.1	41.9	0.8	2.5
2019-04-06 08:31:00	44.7	8.7	41.8	0.9	2.4
2019-04-06 10:37:00	45	8.4	41.4	0.9	2.2
2019-04-06 12:39:00	45	8.1	41.8	0.8	2.1
2019-04-06 14:42:00	45.1	7.6	41.8	0.6	2
2019-04-06 16:40:00	45.2	7.6	41.9	0.8	2.1
2019-04-06 18:38:00	45.2	7.2	42.1	0.8	1.7
2019-04-06 20:46:00	45.4	6.9	42.1	0.8	1.6
2019-04-06 22:50:00	45.5	6.6	42.8	0.8	1.6
2019-04-07 00:51:00	45.8	6.8	43.6	0.8	1.6
2019-04-07 02:58:00	45.9	6.4	42.1	0.9	1.6
2019-04-07 05:00:00	46.1	6	43.3	0.8	1.6
2019-04-07 07:03:00	46	5.9	42.9	0.9	1.6
2019-04-07 09:04:00	46.2	5.8	42.8	0.8	1.6
2019-04-07 11:05:00	46.4	5.9	43.1	0.7	1.6
2019-04-07 13:04:00	46.3	5.5	42.9	0.7	1.6
2019-04-07 15:06:00	45.4	5.2	42.8	0.7	1.6
2019-04-07 17:10:00	46.5	5.3	42.7	0.8	1.4
2019-04-07 19:20:00	46.5	5	42.7	0.8	1.4
2019-04-07 21:26:00	46.6	5.2	42.9	0.8	1.4
2019-04-07 23:35:00	46.5	5.3	43.6	0.8	1.5
2019-04-08 01:46:00	46.6	5.1	43.7	0.8	1.5
2019-04-08 03:53:00	46.3	5.4	43.4	0.8	1.6
2019-04-08 05:58:00	46.3	5.6	43.6	0.8	1.7
2019-04-08 08:08:00	46.2	5.9	43.5	0.9	1.7
2019-04-08 10:11:00	46	5.9	43.1	0.8	1.7
2019-04-08 12:15:00	45.9	6.3	44.3	0.8	2
2019-04-08 14:14:00	45.7	6.7	43.7	0.9	2
2019-04-08 16:05:00	45.6	6.5	42.9	0.8	2
2019-04-09 15:28:00	50	4.1	37.5	2.3	1.4
2019-04-10 07:42:00	52.9	2.2	35.6	2.9	0.9
2019-04-11 01:16:00	54.5	1.2	34.1	3	0.7
2019-04-11 18:35:00	55.7	0.6	32.4	3.3	0.5
2019-04-12 16:09:00	56.4	0.4	30.3	3.6	0.4
2019-04-12 16:16:00	56.4	0.3	30.8	3.5	0.5
2019-04-14 04:09:00	56.7	0.2	27.5	4.1	0.4
2019-04-15 09:14:00	56.5	0.1	25.2	4.7	0.4
2019-04-16 11:05:00	56	0.1	24.4	4.7	0.4
2019-04-16 18:00:00	56	0.1	24.5	4.5	0.3
2019-04-18 08:26:00	56	0.1	24.5	4.5	0.3
2019-04-18 14:03:00	55	0.1	23.8	4.9	0.3
2019-04-18 15:32:00	53.4	0.5	32.3	2.7	0.5
2019-04-18 17:12:00	51.3	2	35.7	1.6	1
2019-04-18 19:00:00	49.4	3.8	37.9	1.1	1.3
2019-04-18 21:01:00	48.3	5	37.9	0.9	1.4
2019-04-18 22:52:00	47.7	5.9	38.2	0.8	1.5
2019-04-19 00:50:00	47.3	6.3	39.4	0.7	1.7
2019-04-19 02:43:00	46.9	6.7	38.8	0.7	1.7
2019-04-19 04:37:00	46.7	6.7	40.2	0.6	1.9
2019-04-19 06:29:00	46.8	6.8	41	0.6	2
2019-04-19 08:18:00	46.6	6.4	40.2	0.6	1.9
2019-04-19 10:05:00	46.4	6.4	41.4	0.6	1.9
2019-04-19 11:50:00	46.4	6	40.9	0.6	1.9
2019-04-19 13:36:00	46.1	5.7	40.9	0.6	1.7
2019-04-19 15:21:00	46	5.5	41.3	0.6	1.6
2019-04-19 17:05:00	46	5	41.5	0.6	1.5
2019-04-19 18:55:00	45.8	4.7	41.9	0.6	1.4
2019-04-19 20:49:00	45.9	4	41.7	0.6	1.2
2019-04-19 22:43:00	46	4	41.9	0.6	1.1
2019-04-20 00:36:00	46.1	4	43.8	0.6	1.3
2019-04-20 02:31:00	46	4	43.8	0.6	1.3
2019-04-20 04:21:00	46.1	3.7	43.1	0.6	1.3
2019-04-20 06:09:00	46.1	3.7	43.4	0.7	1.4
2019-04-20 07:32:00	46.1	3.7	44.1	0.6	1.4
2019-04-20 09:11:00	46	3.6	43.8	0.6	1.4
2019-04-20 10:56:00	45.7	3.7	43.2	0.6	1.5
2019-04-20 12:41:00	45.5	3.6	43.9	0.6	1.4
2019-04-20 14:21:00	45.2	3.7	44.2	0.6	1.4
2019-04-20 16:03:00	45.1	3.6	43.7	0.6	1.2
2019-04-20 17:46:00	44.6	3.8	44.1	0.6	1.2
2019-04-20 19:43:00	44.4	3.8	43.9	0.6	1.2
2019-04-20 21:40:00	44.4	4	44.9	0.6	1.2
2019-04-20 23:35:00	44.3	3.8	44.1	0.6	1.2
2019-04-21 01:24:00	44.2	4	43.9	0.6	1.3
2019-04-21 03:15:00	44.1	4	44.1	0.6	1.4
2019-04-21 05:03:00	44	4.5	45	0.6	1.7
2019-04-21 06:50:00	44	4.7	44.6	0.6	1.8
2019-04-21 08:35:00	43.7	4.7	43.6	0.6	1.8
2019-04-21 10:15:00	43.5	5.6	43.7	0.6	2
2019-04-21 11:53:00	43.3	5.6	44	0.6	2.1
2019-04-21 13:27:00	43	6	42.9	0.6	2.1
2019-04-21 14:48:00	42.8	6.5	44.8	0.6	2.3
2019-04-21 16:24:00	42.5	6.5	43.7	0.6	2.3
2019-04-21 18:02:00	42.3	6.4	43.5	0.6	2.3
2019-04-22 16:11:00	45.2	5.4	39.1	2	1.8
2019-04-23 11:25:00	48.9	2.9	36.5	3	1.2
2019-04-24 05:35:00	50.7	1.6	35.5	3.4	0.8
2019-04-24 19:06:00	51.5	0.9	33.2	3.3	0.6
2019-04-25 07:43:00	51.6	0.5	32	3.8	0.5
2019-04-25 23:28:00	51.6	0.3	31.5	3.9	0.4
2019-04-26 15:18:00	51.9	0.2	30.1	4	0.4
2019-04-27 10:08:00	52.3	0.1	28.3	4.2	0.4
2019-04-27 20:21:00	52.4	0.1	29.1	4.4	0.4
2019-04-27 22:08:00	51.9	0.6	35.2	2.3	0.7
2019-04-28 00:03:00	49.6	3.9	38.6	1.3	1
2019-04-28 01:58:00	48.8	4.9	38.6	0.9	1.3
2019-04-28 03:56:00	48.3	5.5	39.3	0.8	1.5
2019-04-28 05:53:00	47.9	5.7	39	0.7	1.6
2019-04-28 07:47:00	47.3	6.1	39.6	0.7	1.6
2019-04-28 09:29:00	46.5	6.8	39.3	0.6	1.7
2019-04-28 11:13:00	45.7	7.8	39.5	0.6	1.8
2019-04-28 12:56:00	45	8.7	39.3	0.6	1.9
2019-04-28 14:30:00	44.2	9.3	39.4	0.6	2
2019-04-28 16:04:00	43.4	9.9	38.7	0.6	2.2
2019-04-28 17:44:00	45.4	7.5	35.7	0.6	2.4
2019-04-29 14:00:00	48.7	2.9	40.1	2.6	1.6
2019-04-29 15:35:00	47.7	3.6	40.7	1	1
2019-04-29 17:19:00	46.6	5.4	40.7	0.8	1.4
2019-04-29 19:12:00	46.1	6.2	40.2	0.7	1.6
2019-04-29 21:09:00	45.8	6.9	40.2	0.7	1.7
2019-04-29 23:11:00	45.9	6.1	41.1	0.7	1.7
2019-04-30 10:42:00	45.6	5.7	42	0.6	1.6
2019-04-30 12:30:00	45.5	5.5	42.1	0.6	1.7
2019-04-30 14:18:00	45.4	5.1	42.4	0.6	1.6
2019-04-30 16:15:00	45.3	4.6	42.4	0.7	1.5
2019-04-30 18:03:00	45.4	4.4	42.5	0.7	1.4
2019-04-30 19:48:00	45.5	3.9	42.4	0.7	1.2
2019-04-30 21:43:00	45.5	4.1	43.2	0.7	1.2
2019-04-30 23:30:00	45.6	3.9	43.6	0.7	1.2
2019-05-01 01:22:00	45.6	3.6	42.9	0.7	1.2
2019-05-01 03:08:00	45.7	3.6	43.4	0.7	1.1
2019-05-01 05:03:00	45.6	3.6	44	0.6	1.2
2019-05-01 06:49:00	45.5	3.4	43.5	0.6	1.3
2019-05-01 08:39:00	45.4	3.4	43.9	0.6	1.2
2019-05-01 10:29:00	45.4	3.4	44.4	0.6	1.2
2019-05-01 12:13:00	45.1	3.2	44.3	0.6	1.2
2019-05-01 13:59:00	45.1	3.3	44.6	0.6	1.2
2019-05-01 15:49:00	45	3.2	44.7	0.6	1.2
2019-05-01 17:35:00	0.7	0	1.1	0.7	1.2
2019-05-01 18:11:00	0.7	0	1.1	0.7	1.2
2019-05-01 19:21:00	44.9	3.1	44.8	0.7	1.1
2019-05-01 21:08:00	44.8	3.3	44.6	0.7	1.1
2019-05-01 22:51:00	44.6	3.6	44.9	0.6	1.3
2019-05-02 00:32:00	44.4	3.7	44.5	0.6	1.3
2019-05-02 02:20:00	44	4.2	44.6	0.6	1.4
2019-05-02 04:06:00	43.9	4.4	44.1	0.6	1.5
2019-05-02 05:49:00	43.6	4.7	44.2	0.6	1.5
2019-05-02 09:16:00	43.6	5	44.6	0.6	1.7
2019-05-02 11:44:00	43.6	5	44.6	0.6	1.7
2019-05-02 15:22:00	43.9	5	44	0.7	1.9
2019-05-02 15:25:00	44.1	4.9	43.6	0.6	1.7
2019-05-02 17:08:00	44.4	4.3	43.5	0.6	1.7
2019-05-02 19:07:00	44.5	4.3	44.2	0.6	1.8
2019-05-02 21:08:00	44.7	4	44.4	0.6	1.6
2019-05-02 23:08:00	44.8	3.4	44	0.6	1.5
2019-05-03 01:09:00	44.9	3.4	44.7	0.6	1.5
2019-05-03 03:05:00	44.8	3.3	44.9	0.7	1.4
2019-05-03 05:04:00	44.8	3.2	44.3	0.6	1.4
2019-05-03 06:59:00	45	3	44.2	0.7	1.4
2019-05-03 09:34:00	45	3.1	45.2	0.7	1.4
2019-05-03 11:05:00	45.1	3.3	44.4	0.7	1.5
2019-05-03 12:51:00	45.1	3.2	44.5	0.6	1.6
2019-05-03 14:52:00	45.3	3.4	45.1	0.6	1.6
2019-05-03 16:46:00	45.2	3.1	44.4	0.6	1.6
2019-05-03 18:43:00	44.8	3	44.2	0.6	1.4
2019-05-03 20:46:00	44.9	3	44.6	0.7	1.3
2019-05-03 22:47:00	44.9	3.1	45	0.7	1.3
2019-05-04 00:48:00	44.9	2.9	44.4	0.7	1.3
2019-05-04 02:51:00	45	2.9	44.7	0.7	1.3
2019-05-04 04:51:00	45	2.9	44.1	0.7	1.4
2019-05-04 06:48:00	45.1	2.9	44.6	0.7	1.3
2019-05-04 08:41:00	45	2.8	44.4	0.7	1.4
2019-05-04 10:41:00	44.9	3	44.4	0.7	1.4
2019-05-04 12:42:00	44.8	3	45	0.7	1.4
2019-05-04 14:44:00	44.7	2.9	44.3	0.7	1.3
2019-05-04 16:47:00	44.5	3.1	44.6	0.7	1.4
2019-05-04 18:58:00	44.2	3.4	44.6	0.7	1.4
2019-05-04 21:12:00	44.1	3.7	44.4	0.7	1.5
2019-05-04 23:19:00	44	3.9	44.5	0.7	1.6
2019-05-06 12:41:00	46.7	1.9	34.9	3.9	0.9
2019-05-07 14:04:00	48.8	0.9	30.3	4.8	0.6
2019-05-09 06:31:00	48.8	0.9	30.3	4.8	0.6
2019-05-09 09:50:00	48.8	0.9	30.3	4.8	0.6
2019-05-09 11:12:00	50.6	0.5	31.1	3.9	0.6
2019-05-09 12:30:00	50.6	0.5	31.1	3.9	0.6
2019-05-09 12:33:00	50.6	0.5	31.1	3.9	0.6
2019-05-09 12:35:00	50.6	0.5	31.1	3.9	0.6
2019-05-09 12:38:00	50.6	0.5	31.1	3.9	0.6
2019-05-09 12:41:00	50.6	0.5	31.1	3.9	0.6
2019-05-09 12:45:00	50.6	0.5	31.1	3.9	0.6
2019-05-09 12:52:00	50.6	0.5	31.1	3.9	0.6
2019-05-09 14:09:00	50.7	1.8	35.7	2.1	1.1
2019-05-09 14:10:00	50.6	1.8	35.2	2.1	1.1
2019-05-09 16:33:00	49.9	3	37.9	1.3	1.3
2019-05-09 18:48:00	49.5	3.3	39.3	1	1.4
2019-05-09 20:19:00	49.2	3.1	39.8	0.9	1.3
2019-05-09 22:43:00	48.5	3.4	40.8	0.8	1.4
2019-05-10 00:57:00	47.9	4	40.3	0.8	1.5
2019-05-10 03:04:00	47.3	4.8	40.8	0.7	1.6
2019-05-10 05:14:00	46.5	5.4	40.7	0.7	1.8
2019-05-10 07:23:00	45.9	6.2	40.8	0.7	2
2019-05-10 09:21:00	45.2	6.7	40.6	0.7	2.1
2019-05-10 11:41:00	44.7	7.2	40.5	0.7	2.3
2019-05-10 14:02:00	44.8	6.3	41.1	0.8	2.1
2019-05-10 15:05:00	44.8	6.3	41.1	0.8	2.1
2019-05-10 16:39:00	45.7	5.1	42.5	0.8	1.7
2019-05-10 19:01:00	46.5	3.7	42.7	0.8	1.1
2019-05-10 21:25:00	46.9	2.9	43.3	0.8	0.8
2019-05-10 23:53:00	46.9	2.8	43.4	0.8	0.6
2019-05-11 02:21:00	47.1	2.7	43.7	0.8	0.6
2019-05-11 04:44:00	47.1	2.6	43	0.8	0.6
2019-05-11 07:07:00	46.9	3	43.5	0.7	0.6
2019-05-11 09:26:00	46.6	3.2	43.1	0.8	0.7
2019-05-11 11:51:00	46.2	3.6	43.4	0.8	0.8
2019-05-11 14:14:00	45.8	4.1	43.4	0.8	1
2019-05-11 16:47:00	45.4	4.8	42.9	0.7	1.2
2019-05-11 19:02:00	44.7	5.6	42.3	0.7	1.5
2019-05-11 21:22:00	44	6.7	41.6	0.7	1.8
2019-05-11 23:37:00	43.1	8.3	41.3	0.7	2.1
2019-05-12 01:46:00	42.1	9.9	40.3	0.7	2.6
2019-05-12 03:49:00	40.9	9.9	39.8	0.6	3.2
2019-05-12 05:40:00	39.4	9.9	38.5	0.6	4.2
2019-05-12 07:21:00	37.7	9.9	36.8	0.6	5.3
2019-05-12 14:15:00	37.7	9.9	36.8	0.6	5.3
2019-05-12 15:38:00	36.2	9.9	36.5	0.6	4.5
2019-05-12 18:07:00	33	9.9	35.5	0.6	7
2019-05-12 20:23:00	32.7	9.9	34.6	0.7	6.9
2019-05-19 03:46:00	32.7	9.9	34.6	0.7	6.9
2019-05-20 02:02:00	32.7	9.9	34.6	0.7	6.9
2019-05-21 14:10:00	49.8	0.7	21.8	5	0.4
2019-05-22 17:30:00	50.6	0.3	21.4	5	0.4
2019-05-23 14:51:00	50.6	0.3	21.4	5	0.4
2019-05-23 16:25:00	51.7	0.6	32.1	2.6	0.8
2019-05-23 18:12:00	50.3	2.5	35.3	1.2	1.7
2019-05-23 20:08:00	48.9	4.3	36.9	0.8	2.2
2019-05-23 22:18:00	47.8	5.8	37.3	0.7	2.3
2019-05-24 00:35:00	47.3	6	37.1	0.6	2.3
2019-05-24 02:51:00	47	6.6	37.8	0.6	2.4
2019-05-24 05:18:00	46.7	6.5	40.1	0.6	2.4
2019-05-24 06:34:00	46.7	6.5	40.1	0.6	2.4
2019-05-24 07:41:00	46.7	5.7	38.9	0.6	2.3
2019-05-24 09:57:00	46.8	5	40.5	0.6	2.3
2019-05-24 12:56:00	46.8	4.5	40.8	0.7	2.1
2019-05-24 15:08:00	46.8	3.9	41.9	0.6	2
2019-05-24 17:26:00	46.9	3.2	42.3	0.6	1.8
2019-05-24 19:36:00	46.8	2.9	41.6	0.6	1.6
2019-05-24 21:50:00	46.7	2.7	42.8	0.6	1.6
2019-05-25 00:03:00	46.6	2.9	44.7	0.6	1.5
2019-05-25 02:21:00	46.6	2.5	43.9	0.6	1.7
2019-05-25 04:38:00	46.5	2.6	44.5	0.6	1.7
2019-05-25 06:53:00	46.5	2.3	43.9	0.6	1.6
2019-05-25 09:08:00	46.5	2.4	45	0.6	1.7
2019-05-25 11:26:00	46.3	2.5	43.5	0.6	1.6
2019-05-25 13:46:00	46	3.2	45.5	0.6	1.8
2019-05-25 15:54:00	45.8	2.8	44.8	0.6	1.8
2019-05-25 18:06:00	45.3	3.1	44.2	0.6	1.7
2019-05-25 20:19:00	45.1	2.9	44.4	0.6	1.6
2019-05-25 22:30:00	45	3	44.3	0.6	1.6
2019-05-26 13:35:00	44.1	3.8	44.6	0.6	2.2
2019-05-26 15:43:00	43.8	4.2	44.5	0.6	2.2
2019-05-26 17:55:00	43.8	4.1	44	0.6	2.2
2019-05-26 20:05:00	43.7	4.7	45.6	0.6	2.4
2019-05-26 22:20:00	43.7	4.8	44.8	0.6	2.4
2019-05-27 00:29:00	43.7	4.7	44.1	0.6	2.5
2019-05-27 02:41:00	43.5	5.5	46.7	0.6	2.6
2019-05-27 04:48:00	43.5	5.3	44.2	0.6	2.7
2019-05-27 06:50:00	43.3	5.8	45.4	0.6	3
2019-05-27 09:38:00	42.9	5.9	43.5	0.6	2.9
2019-05-27 16:42:00	40.9	8.2	42.6	0.6	3.9
2019-05-27 18:31:00	40.7	8.4	42	0.5	4
2019-05-27 20:34:00	40.7	8.7	43.3	0.6	4.2
2019-05-27 22:33:00	40.7	8.3	42.3	0.6	4.2
2019-05-28 00:30:00	40.6	8.5	42	0.5	4.3
2019-05-28 02:25:00	40.4	8.2	41	0.5	4.4
2019-05-28 04:26:00	40.3	8.7	43.1	0.6	4.8
2019-05-28 06:22:00	40.4	9.1	43.1	0.6	5
2019-05-28 08:12:00	40.1	9.5	42.7	0.5	5.1
2019-05-28 10:07:00	39.8	9	42.2	0.5	5.2
2019-05-28 11:53:00	39.7	9	41.1	0.5	5.2
2019-05-28 13:46:00	39.5	9.1	41.6	0.5	5.4
2019-05-28 15:34:00	39.4	9.4	41.2	0.5	5.5
2019-05-28 17:20:00	39.1	9.9	42.8	0.5	5.8
2019-05-30 02:37:00	39.1	9.9	42.8	0.5	5.8
2019-05-30 11:00:00	46.3	4.8	33.4	3.5	2.8
2019-05-30 14:51:00	49.3	2.2	37.7	2	1.4
2019-05-30 16:40:00	48.6	3.2	40.1	1.1	1.7
2019-05-30 18:29:00	47.5	4.4	40.1	0.8	1.9
2019-05-30 20:24:00	46.8	5.5	39.8	0.6	2.1
2019-05-30 22:20:00	46.2	6.3	40.7	0.6	2.3
2019-05-31 00:26:00	46	6.5	40.3	0.6	2.3
2019-05-31 02:37:00	46	6.3	41.8	0.6	2.3
2019-05-31 04:38:00	46.1	6.4	42.8	0.6	2.4
2019-05-31 06:34:00	45.6	6.6	40.5	0.6	2.3
2019-05-31 08:25:00	44.9	7.6	41.3	0.5	2.4
2019-05-31 10:12:00	44	9.2	40.4	0.5	2.7
2019-06-01 07:42:00	44.4	8.8	37.6	1.7	2.6
2019-06-03 17:28:00	49.1	5.2	38.3	0.8	1.5
2019-06-03 19:15:00	48	6.3	38.5	0.7	1.7
2019-06-03 20:53:00	47.4	7.3	38.6	1.2	3.3
2019-06-03 22:09:00	46.8	7.7	38.4	0.6	2
2019-06-04 00:01:00	46.1	8.8	37.8	0.6	2.1
2019-06-04 01:54:00	45.3	9.9	38.6	0.6	2.5
2019-06-04 03:44:00	44.7	9.9	38.3	0.6	2.8
2019-06-04 05:10:00	44.7	9.9	38.3	0.6	2.8
2019-06-04 05:34:00	43.9	9.9	38.3	0.5	3.1
2019-06-04 07:21:00	43.4	9.9	36.9	0.6	3.4
2019-06-04 09:09:00	42.7	9.9	37.8	0.5	3.8
2019-06-04 10:53:00	42.2	9.9	38	0.5	4.2
2019-06-04 12:47:00	41.8	9.9	37.8	0.6	4.6
2019-06-04 14:30:00	41	9.9	36.9	0.6	5
2019-06-04 16:04:00	40.5	9.9	36.9	0.5	5.5
2019-06-04 17:53:00	39.9	9.9	37.2	0.5	5.8
2019-06-04 19:38:00	39.6	9.9	37.4	0.5	5.8
2019-06-04 21:29:00	39.3	9.9	37.6	0.5	6.1
2019-06-04 23:18:00	39.2	9.9	37.1	0.5	6.3
2019-06-05 00:59:00	39	9.9	37.7	0.6	6.6
2019-06-05 02:51:00	38.7	9.9	37.6	0.5	7
2019-06-05 04:37:00	38.5	9.9	37.1	0.6	7.2
2019-06-05 06:19:00	38.5	9.9	38.2	0.7	7.6
2019-06-05 08:01:00	38	9.9	37.6	0.6	7.8
2019-06-05 09:48:00	37.6	9.9	37.1	0.6	8.1
2019-06-05 11:30:00	37.5	9.9	37.1	0.6	8.2
2019-06-05 13:16:00	37.1	9.9	38.3	0.6	8.5
2019-06-05 14:48:00	36.3	9.9	36.6	0.5	8.5
2019-06-06 15:31:00	43	6.8	37.2	0.5	3.7
2019-06-06 17:26:00	45.6	5.3	39.4	0.5	2.4
2019-06-06 19:24:00	45.7	6	40	0.5	2.1
2019-06-06 20:21:00	45.5	6.3	40	0.5	2.1
2019-06-06 22:22:00	45	7.5	39.3	0.5	2.2
2019-06-07 00:19:00	44.4	8.4	39.1	0.6	2.5
2019-06-07 02:15:00	43.9	9.5	38.5	0.7	2.9
2019-06-07 04:07:00	43.2	9.9	38.7	0.5	3.4
2019-06-07 05:55:00	42.6	9.9	38.3	0.5	3.9
2019-06-07 07:39:00	41.8	9.9	38.4	0.6	4.5
2019-06-07 09:26:00	41	9.9	38.5	0.5	5.1
2019-06-07 11:08:00	40.3	9.9	37.7	0.6	5.6
2019-06-07 12:53:00	39.4	9.9	37.7	0.5	6.1
2019-06-09 19:47:00	42.4	7.6	36.5	1.8	3.9
2019-06-09 21:40:00	47.7	5.8	37	0.9	3.8
2019-06-09 23:34:00	47.1	8.7	36.7	0.6	3.8
2019-06-10 01:24:00	45.6	9.9	35.1	0.5	3.7
2019-06-10 03:06:00	44.1	9.9	34.6	0.5	3.8
2019-06-10 04:49:00	42.6	9.9	33.5	0.5	4
2019-06-10 06:30:00	41.2	9.9	32.5	0.5	4.2
2019-06-10 08:06:00	40.2	9.9	31.5	0.6	4.4
2019-06-10 09:46:00	39	9.9	30.5	0.5	4.6
2019-06-10 11:23:00	38	9.9	29.9	0.6	4.9
2019-06-10 13:03:00	37	9.9	29.1	0.5	5.1
2019-06-10 14:38:00	36.3	9.9	28.4	0.6	5.3
2019-06-10 15:53:00	35.8	9.9	28.4	0.6	5.4
2019-06-11 06:07:00	35.6	9.9	26.9	0.7	5
2019-06-11 13:58:00	35.8	9.9	26.8	0.7	5.1
2019-06-11 18:45:00	36.3	9.9	27.6	0.6	5
2019-06-11 21:12:00	36.9	9.9	28.4	0.8	4.9
2019-06-11 23:44:00	37.2	9.9	28.1	0.7	4.8
2019-06-12 02:16:00	37.8	10	29.1	0.8	4.7
2019-06-12 04:51:00	38.1	9.9	29.4	0.7	4.7
2019-06-12 07:20:00	38.6	10	30.3	0.8	4.6
2019-06-12 10:06:00	39.1	10	31.3	0.8	4.5
2019-06-12 12:35:00	39.7	9.9	31.4	0.9	4.4
2019-06-12 14:57:00	39.9	9.9	31.8	0.6	4.2
2019-06-12 17:31:00	40.6	9.9	33.2	0.8	4.1
2019-06-12 19:58:00	41.1	9.9	33.9	0.6	4
2019-06-12 22:31:00	41.6	10	33.7	0.8	3.8
2019-06-13 01:22:00	42.1	9.9	34	0.8	3.7
2019-06-13 03:52:00	42.3	9.9	35.2	0.6	3.6
2019-06-13 06:22:00	42.9	10	35.8	0.7	3.6
2019-06-13 08:54:00	43.2	10	36.5	0.8	3.3
2019-06-13 11:25:00	43.4	9.9	36.7	0.6	3.2
2019-06-13 13:57:00	43.9	10	37.7	0.8	3.1
2019-06-13 18:54:00	44.5	9.9	38.3	0.6	2.8
2019-06-13 21:28:00	44.8	9.9	38.5	0.8	2.6
2019-06-14 05:15:00	45.6	9	40.3	0.7	2.4
2019-06-14 12:57:00	45.7	8.2	39.8	0.8	2.4
2019-06-14 15:45:00	45.6	7.7	40	0.7	2.4
2019-06-14 18:20:00	45.4	8.2	41.5	0.7	2.7
2019-06-14 21:06:00	44.9	7.3	40	0.6	2.5
2019-06-15 00:24:00	44.5	7.1	40.4	0.7	2.5
2019-06-15 03:08:00	44.8	6.7	40.7	0.8	2.4
2019-06-15 05:49:00	45	6.3	41.4	0.7	2.5
2019-06-15 08:32:00	45.1	6.6	42.6	0.8	2.6
2019-06-15 11:05:00	45.2	5.9	41.4	0.8	2.5
2019-06-16 00:22:00	45	6.1	41.1	0.8	2.4
2019-06-16 03:10:00	44.8	5.6	42.4	0.8	2
2019-06-16 05:53:00	44.8	5.4	41.7	0.7	2.1
2019-06-16 08:27:00	44.9	6.1	41.8	0.9	2
2019-06-16 10:51:00	45	5.6	41.2	0.8	2
2019-06-16 13:27:00	44.7	5.8	42.2	0.8	2.2
2019-06-16 15:56:00	44.5	5.8	42	0.8	2.1
2019-06-16 18:25:00	44.3	5.8	42.6	0.8	2.2
2019-06-16 21:15:00	44	5.6	41.9	0.8	2.1
2019-06-16 23:58:00	44	5.5	42.4	0.8	2
2019-06-17 02:45:00	44.3	5.6	42.4	0.8	2
2019-06-17 05:25:00	44.6	5.5	41.9	0.7	2
2019-06-17 07:58:00	44.7	5.6	42.3	0.9	2.1
2019-06-17 11:04:00	44.8	5.6	42	0.7	2
2019-06-17 13:39:00	44.9	6	42.7	0.9	2.3
2019-06-17 16:04:00	44.7	6.1	42.5	0.7	2.4
2019-06-17 18:32:00	44.6	5.7	41.9	0.7	2.2
2019-06-17 21:17:00	44.2	5.6	41.1	0.7	2.1
2019-06-17 23:52:00	44.3	5.6	41.6	0.7	2.1
2019-06-18 02:22:00	44.6	5.4	41.8	0.8	2.1
2019-06-18 04:58:00	44.7	6	43.2	0.7	2.3
2019-06-18 07:27:00	44.9	5.8	42.7	0.7	2.3
2019-06-18 10:07:00	44.9	5.6	41.5	0.8	2.2
2019-06-18 12:37:00	44.9	5.5	42.1	0.7	2.3
2019-06-18 15:08:00	44.8	5.9	42.1	0.8	2.4
2019-06-18 18:10:00	44.6	5.7	41.9	0.8	2.3
2019-06-18 20:49:00	44.7	6.1	42.4	0.9	2.3
2019-06-18 23:24:00	44.7	5.7	41.2	0.8	2.2
2019-06-19 01:43:00	44.6	5.9	42.3	0.7	2.3
2019-06-19 02:52:00	44.6	5.7	41.7	0.8	2.3
2019-06-19 05:01:00	44.6	5.8	42.3	0.8	2.4
2019-06-19 07:30:00	44.7	5.9	42.8	0.7	2.4
2019-06-19 09:59:00	44.7	6.2	43.1	0.7	2.5
2019-06-19 12:27:00	44.6	5.8	41.7	0.8	2.4
2019-06-19 14:51:00	44.4	5.6	41.4	0.7	2.4
2019-06-19 17:18:00	44.3	5.9	41.7	0.8	2.4
2019-06-19 19:41:00	44.3	6	42	0.8	2.4
2019-06-19 23:10:00	44.3	5.8	41.5	0.8	2.4
2019-06-20 01:42:00	44.6	5.9	42.2	0.9	2.5
2019-06-20 04:09:00	44.7	5.9	42.9	0.8	2.7
2019-06-20 06:43:00	44.4	5.7	42.1	0.7	2.9
2019-06-21 02:20:00	44.2	6.1	42.3	2.3	2.1
2019-06-21 19:35:00	45.8	4.6	37.5	2.3	0.9
2019-06-22 15:20:00	49.6	1.7	34.1	2.3	0.6
2019-06-22 18:49:00	52.2	0.6	30.7	2.3	0.6
2019-06-22 20:51:00	52.3	0.5	36.4	2.3	1.1
2019-06-22 22:59:00	50.8	2.2	38.2	0.8	1.3
2019-06-23 01:15:00	49.8	3.9	38.3	0.7	1.7
2019-06-23 03:35:00	49.2	5.3	40.7	0.8	1.5
2019-06-23 05:58:00	49	4.8	39	0.8	1.5
2019-06-23 08:17:00	48.8	4.2	39.6	0.8	1.5
2019-06-24 18:16:00	48.7	4.1	41.3	0.8	1.4
2019-06-24 20:39:00	44.8	3.9	42.8	0.8	1.5
2019-06-24 23:01:00	44.8	4	43.3	0.8	1.6
2019-06-25 01:24:00	45	4	43.1	0.7	1.8
2019-06-25 03:33:00	44.8	4.1	44	0.8	1.9
2019-06-25 05:50:00	44.9	4.2	44	0.9	2.2
2019-06-25 07:59:00	44.8	4.4	43.7	0.8	2.2
2019-06-25 10:29:00	44.5	5.1	44.4	0.6	2.3
2019-06-26 07:31:00	44.2	5.2	43.6	3	1.1
2019-06-27 19:33:00	48.2	2.1	37.9	3	1.1
2019-06-27 19:34:00	51.3	2.1	31	3	1.1
2019-06-28 17:24:00	52.5	2.1	27	3	0.5
2019-06-28 18:55:00	53.5	0.5	35.1	3	0.6
2019-06-28 20:50:00	52.1	2.5	38.2	3	1.1
2019-06-28 22:51:00	50.7	5.1	37.5	3	1.3
2019-06-29 00:46:00	49.2	7	37.1	0.8	1.7
2019-06-29 02:40:00	49.2	7	37.1	0.8	1.7
2019-06-29 03:15:00	48.1	8.1	36.5	0.8	1.9
2019-06-29 05:21:00	47.6	8.7	37.5	0.7	2
2019-06-29 07:23:00	47.1	8.4	38.1	0.7	2.1
2019-06-29 09:35:00	47	8.2	38.4	0.7	2
2019-06-29 11:49:00	46.9	7	39.3	0.8	1.9
2019-06-29 14:11:00	47	5.8	39.8	0.8	1.6
2019-06-29 17:13:00	47.2	3.8	41	0.8	1.2
2019-06-29 18:18:00	47.2	3.8	41	0.8	1.2
2019-06-29 20:22:00	47	2.7	42.1	0.8	0.9
2019-06-29 22:44:00	47.3	2.2	42.4	0.8	0.8
2019-06-30 01:01:00	47.4	2.1	42.6	0.8	1
2019-06-30 03:18:00	47.2	2.3	43.4	0.8	0.9
2019-06-30 05:33:00	47	2.4	43.8	0.7	1
2019-06-30 07:45:00	46.7	2.7	45.1	0.7	1.2
2019-06-30 10:08:00	46.4	2.6	43.9	0.6	1
2019-07-01 13:12:00	45.4	3.2	44.9	0.6	1.1
2019-07-01 14:13:00	45.8	3.1	43.4	0.6	1.1
2019-07-01 16:20:00	45.7	3.2	43.6	0.6	1.2
2019-07-01 18:28:00	45.8	3.4	43.3	0.6	1.3
2019-07-01 20:41:00	46	3.3	42.2	0.8	1.4
2019-07-01 22:50:00	46	3.5	44.1	0.7	1.4
2019-07-02 00:59:00	46	3.6	44.3	0.7	1.5
2019-07-02 03:10:00	46.2	3.6	43.9	0.7	1.5
2019-07-02 05:20:00	46.1	4.3	44.7	0.7	1.7
2019-07-02 07:30:00	46.2	3.8	43.7	0.7	1.5
2019-07-02 09:46:00	46	3.9	43.4	0.8	1.6
2019-07-02 11:51:00	46.2	4.3	44.6	0.5	1.7
2019-07-02 14:07:00	46.2	4.2	44	0.8	1.9
2019-07-02 16:25:00	46	4.3	43.8	0.6	1.9
2019-07-02 18:29:00	45.6	4.8	44.7	0.6	2
2019-07-02 20:39:00	45.7	4.4	43.7	0.7	1.8
2019-07-02 22:52:00	45.7	4.2	43	0.7	1.7
2019-07-03 01:03:00	45.7	3.9	43	0.7	1.7
2019-07-03 03:22:00	45.9	4.3	42.7	0.8	1.7
2019-07-03 05:41:00	45.8	4.5	44.8	0.7	2
2019-07-03 07:53:00	45.9	4.2	43.1	0.7	1.8
2019-07-03 10:13:00	45.8	4.1	42.9	0.8	1.9
2019-07-03 12:27:00	45.6	4.6	43	0.5	2
2019-07-03 14:34:00	45.6	4.5	43.1	0.6	2
2019-07-03 16:41:00	45.5	4.3	43	0.6	2
2019-07-03 17:51:00	45.5	4.9	44.5	0.7	2.1
2019-07-03 19:20:00	45.3	4.5	42.5	0.7	1.9
2019-07-03 21:40:00	45.6	4.3	43	0.6	1.9
2019-07-03 23:49:00	45.6	4.8	43.6	0.7	2
2019-07-04 02:06:00	45.6	4.4	42.5	0.6	1.9
2019-07-04 04:16:00	45.6	4.1	41.5	0.6	2.1
2019-07-04 06:25:00	45.5	4.6	42.6	0.7	2.2
2019-07-04 08:39:00	45.5	4.8	42.6	0.7	2.1
2019-07-04 10:43:00	45.3	4.7	43	0.8	2.2
2019-07-04 20:47:00	46.5	4.1	41.2	1.4	1.9
2019-07-05 10:23:00	51.1	1.5	37.4	2.5	1
2019-07-05 19:55:00	53.2	0.7	37.1	1.9	0.6
2019-07-05 21:59:00	51.7	2.5	38.8	1.2	1.1
2019-07-06 00:11:00	50.5	4	39.2	0.9	1.5
2019-07-06 02:29:00	49.3	5.3	40	0.7	1.8
2019-07-06 04:40:00	49	5.7	40.3	0.7	1.7
2019-07-06 06:51:00	48.5	5.7	40.7	0.7	1.8
2019-07-06 09:02:00	48.2	5.7	42.3	0.7	1.8
2019-07-06 11:15:00	48	4.6	41.8	0.7	1.6
2019-07-06 13:26:00	48	4	42	0.7	1.4
2019-07-06 15:38:00	47.7	3.6	42.4	0.7	1.2
2019-07-06 17:51:00	47.2	3.3	42.5	0.7	1.2
2019-07-06 20:04:00	47	3.2	43	0.7	1.1
2019-07-06 22:25:00	46.9	3.1	43.6	0.7	1.1
2019-07-07 00:38:00	46.9	2.9	43.4	0.6	1.1
2019-07-07 02:59:00	46.7	3.2	43.9	0.6	1.2
2019-07-07 05:14:00	47	3.2	43.7	0.7	1.2
2019-07-07 07:23:00	46.9	3.2	43.5	0.7	1.2
2019-07-07 09:38:00	46.7	3.4	44	0.8	1.3
2019-07-07 11:46:00	46.7	3.1	44	0.8	1.2
2019-07-07 13:54:00	46.8	2.9	43.5	0.7	1.2
2019-07-07 16:02:00	46.7	2.7	42.5	0.7	1.1
2019-07-07 18:10:00	46.5	3	43.8	0.7	1.1
2019-07-07 20:12:00	46.5	2.7	43.9	0.7	1.1
2019-07-07 22:28:00	46.6	2.9	43.6	0.7	1.1
2019-07-08 00:45:00	46.9	2.7	43.5	0.7	1.1
2019-07-08 03:02:00	46.9	2.8	44.9	0.6	1.2
2019-07-08 05:20:00	47.2	2.6	44.6	0.7	1.2
2019-07-08 07:39:00	47.1	2.7	44.1	0.6	1.2
2019-07-08 09:49:00	47.1	2.9	44.7	0.8	1.2
2019-07-08 12:24:00	47.1	2.7	42.4	0.6	1
2019-07-08 14:34:00	47.2	2.6	43.6	0.8	1.1
2019-07-08 16:44:00	47.2	2.6	43.6	0.8	1.1
2019-07-09 11:13:00	48	2.7	43.9	0.7	1.2
2019-07-09 15:45:00	47.9	2.4	43.1	0.7	1.1
2019-07-09 17:51:00	47.9	2.8	43.8	0.8	1.1
2019-07-09 20:04:00	47.7	2.8	44.3	0.7	1.2
2019-07-09 22:17:00	47.6	2.8	44.2	0.6	1.1
2019-07-10 00:18:00	48	2.3	43.5	0.7	1
2019-07-10 02:31:00	47.1	2.5	43.6	0.9	1.2
2019-07-10 13:12:00	47.7	2.2	42.9	0.6	1
2019-07-10 15:14:00	47.8	2.4	43.3	0.6	1
2019-07-10 17:16:00	47.6	2.5	43.6	0.6	0.9
2019-07-10 19:11:00	47.5	2.3	42.8	0.6	0.8
2019-07-10 21:21:00	47.7	2.2	43.2	0.6	0.8
2019-07-10 23:24:00	47.8	1.9	42.7	0.6	0.8
2019-07-11 01:41:00	48	2.1	43.8	0.6	0.8
2019-07-11 03:44:00	48.1	2.1	43.7	0.8	0.8
2019-07-11 05:47:00	48.3	2.1	43.6	0.7	1
2019-07-11 07:51:00	48.3	2	43.2	0.7	0.8
2019-07-11 10:02:00	48.3	2.1	43.2	0.6	0.8
2019-07-11 12:12:00	48.1	2.2	43.5	0.8	0.9
2019-07-11 14:18:00	48.2	2.1	43.3	0.6	0.9
2019-07-11 16:23:00	48.1	2.1	44.9	0.6	1
2019-07-11 18:27:00	48	1.8	42.9	0.6	0.7
2019-07-11 20:46:00	48.1	1.9	43.3	0.6	0.6
2019-07-11 22:51:00	48.2	1.9	43.5	0.6	0.6
2019-07-12 01:03:00	48.4	1.8	43.9	0.8	0.7
2019-07-12 03:15:00	48.6	1.7	43	0.7	0.7
2019-07-12 05:41:00	48.8	1.9	44.3	0.9	0.6
2019-07-12 07:47:00	48.6	1.9	43.6	0.7	0.8
2019-07-12 10:00:00	48.2	2	44	0.6	0.8
2019-07-12 12:06:00	48.3	1.8	43.1	0.6	0.7
2019-07-12 14:26:00	48.6	1.9	44	0.7	0.8
2019-07-12 16:02:00	48.1	2.1	44.2	0.7	1
2019-07-12 17:53:00	47.5	2.4	43.5	0.6	1.1
2019-07-12 19:35:00	47.1	2.6	43.8	0.6	1.1
2019-07-12 21:26:00	47	2.9	44.7	0.6	2.6
2019-07-12 23:18:00	47	2.8	44.7	0.7	1.2
2019-07-13 01:01:00	47	2.5	44.1	0.8	1.2
2019-07-13 02:52:00	47	2.8	44.6	0.7	1.2
2019-07-13 04:50:00	47	3	45	0.7	1.4
2019-07-13 06:41:00	47	2.8	44.3	0.6	1.3
2019-07-13 08:32:00	43.3	2.9	44.4	1	1.9
2019-07-13 10:17:00	46.7	2.8	44.4	0.5	1.4
2019-07-13 12:01:00	46.6	2.7	43.6	0.5	1.3
2019-07-13 13:46:00	46.6	2.9	43.4	0.5	1.3
2019-07-13 15:30:00	46.4	2.9	43.2	0.5	1.3
2019-07-13 17:07:00	46.2	3.1	44	0.5	1.4
2019-07-13 18:59:00	46.2	2.8	43.6	0.5	1.3
2019-07-13 20:44:00	46.3	2.7	43.5	0.5	1.3
2019-07-13 22:37:00	46.6	2.8	43.3	0.5	1.2
2019-07-14 00:29:00	46.7	3.2	44.6	0.7	1.4
2019-07-14 02:30:00	46.8	3	43.9	0.7	1.4
2019-07-14 04:16:00	47	3.2	43.9	0.7	1.5
2019-07-14 06:09:00	47.1	3	43.6	0.7	1.5
2019-07-14 07:54:00	47	3.3	43.8	0.7	1.6
2019-07-14 09:40:00	46.8	2.9	42.1	0.5	1.4
2019-07-14 11:18:00	46.7	3.4	43.8	0.5	1.5
2019-07-14 13:05:00	46.5	3.1	42.7	0.5	1.5
2019-07-14 14:52:00	46.3	3.4	42.9	0.5	1.5
2019-07-14 16:31:00	46.3	3.4	43.8	0.5	1.5
2019-07-14 18:09:00	46.1	3.1	43.1	0.5	1.4
2019-07-14 19:48:00	46	3.2	43.2	0.5	1.4
2019-07-14 21:41:00	46.3	3.1	43.5	0.5	1.4
2019-07-14 23:34:00	46.5	3.1	43	0.5	1.4
2019-07-15 01:20:00	46.5	3.1	42.4	0.5	1.4
2019-07-15 02:59:00	46.6	3.5	42.6	0.7	2.2
2019-07-15 04:53:00	46.8	3.4	43.8	0.8	1.7
2019-07-15 06:47:00	46.7	3.7	43.3	0.7	1.7
2019-07-15 08:34:00	46.7	3.4	42.4	0.6	1.6
2019-07-15 10:21:00	46.6	3.9	42.8	0.7	1.7
2019-07-15 12:08:00	46.5	3.7	42.3	0.6	1.8
2019-07-15 13:55:00	46.4	3.7	43.4	0.7	1.7
2019-07-15 15:43:00	46.6	4	43.7	0.7	1.9
2019-07-15 17:23:00	46.7	3.9	44	0.6	2
2019-07-15 19:03:00	46.5	4.1	44.1	0.7	1.9
2019-07-15 20:51:00	46.5	4	43.7	0.8	1.9
2019-07-15 22:39:00	46.3	4	42.7	0.6	1.8
2019-07-16 00:27:00	46.4	4	42.6	0.9	2.1
2019-07-16 02:15:00	46.3	4.1	43.6	0.7	2
2019-07-16 04:04:00	46.4	4.2	43.7	0.6	2
2019-07-16 05:52:00	46.4	4.2	43.1	0.8	2.1
2019-07-16 07:33:00	46.3	4.2	43.5	0.5	2
2019-07-16 09:22:00	46.2	4.4	43.6	0.7	2
2019-07-16 10:55:00	46.2	4.2	42.6	0.7	1.9
2019-07-16 12:44:00	46.1	4.2	42.7	0.6	2
2019-07-16 14:25:00	46.1	4.3	43.3	0.6	1.9
2019-07-16 16:14:00	46.1	4.2	42.7	0.7	2
2019-07-16 17:56:00	46	4.5	43.1	0.7	2
2019-07-16 19:37:00	46	4.3	42.1	0.6	1.8
2019-07-16 21:19:00	46.1	4.4	43.2	0.6	2
2019-07-16 23:02:00	46.1	4.5	43.3	0.7	1.8
2019-07-17 00:51:00	46.2	4.3	42.1	0.7	1.9
2019-07-17 02:41:00	46.1	4.3	42.8	0.6	2
2019-07-17 04:23:00	46	4.3	42.6	0.7	2
2019-07-17 06:14:00	46.1	4.4	42.3	0.8	2.1
2019-07-17 07:56:00	46.3	4.2	42.5	0.6	1.9
2019-07-17 09:39:00	46.1	4.2	41.8	0.6	2.1
2019-07-17 11:22:00	46	5	43.1	0.6	2
2019-07-17 13:04:00	45.9	4.7	42.6	0.6	2.1
2019-07-17 14:47:00	45.7	4.3	41.1	0.6	2.1
2019-07-17 16:38:00	45.8	5.2	43.2	0.6	2.2
2019-07-17 18:13:00	45.6	4.6	43.4	0.6	1.9
2019-07-17 19:56:00	45.5	4.2	42.4	0.6	1.8
2019-07-17 21:55:00	45.8	4.3	41.9	0.6	1.9
2019-07-17 23:40:00	45.9	4.8	42.7	0.7	2
2019-07-18 01:31:00	46	4.9	43.4	0.6	1.9
2019-07-18 03:15:00	46.1	4.6	42.1	0.8	2.1
2019-07-18 05:07:00	46.4	4.6	42.9	0.5	2.2
2019-07-18 06:59:00	46.1	5	43.4	0.7	2.1
2019-07-18 08:41:00	46.1	5	42.9	0.6	2.3
2019-07-18 10:21:00	45.9	5.1	43.2	0.6	2.1
2019-07-18 11:54:00	45.8	5	42.4	0.6	2
2019-07-18 13:42:00	45.7	4.9	41.7	0.6	2.2
2019-07-18 15:22:00	45.6	5	43.3	0.6	2
2019-07-18 17:26:00	45.4	4.7	42.4	0.6	2
2019-07-18 19:14:00	45.2	4.7	42.4	0.6	2.1
2019-07-18 21:02:00	45.6	4.6	42	0.6	1.9
2019-07-18 22:59:00	45.7	4.6	41.7	0.6	1.9
2019-07-19 00:47:00	46	4.7	42.4	0.6	2.1
2019-07-19 02:44:00	46	5	43.6	0.6	2
2019-07-19 04:33:00	46.3	4.6	42.5	0.8	2.2
2019-07-19 06:22:00	46.2	4.7	42.9	0.6	2
2019-07-19 07:16:00	46.1	4.7	42.2	0.6	2.2
2019-07-19 08:43:00	46.1	4.8	43.6	0.6	2.1
2019-07-19 10:24:00	46	5	42.6	0.6	2.1
2019-07-19 11:58:00	45.8	4.8	42.1	0.6	2
2019-07-19 13:40:00	45.6	4.7	42.1	0.6	2.1
2019-07-19 15:30:00	45.5	4.6	42.5	0.6	1.9
2019-07-19 17:20:00	45.5	4.6	41.9	0.6	1.9
2019-07-19 19:02:00	45.5	4.7	42.4	0.6	2
2019-07-19 20:52:00	45.7	4.7	42.3	0.6	1.9
2019-07-19 22:34:00	45.8	4.6	42.3	0.6	1.9
2019-07-20 00:24:00	46	4.6	42.6	0.6	1.9
2019-07-20 02:15:00	46.1	4.8	42.3	0.7	1.9
2019-07-20 03:57:00	46.2	4.6	41.7	0.7	2
2019-07-20 05:47:00	46.2	4.6	42.5	0.6	2.1
2019-07-20 07:30:00	46.2	4.8	42.2	0.6	2
2019-07-20 09:21:00	46.2	4.9	42.2	0.7	3
2019-07-20 10:57:00	45.9	5.1	42.5	0.7	2
2019-07-20 12:48:00	45.8	4.5	42.2	0.7	2
2019-07-20 14:32:00	45.7	4.8	42.3	0.7	2
2019-07-20 16:16:00	45.3	4.9	42.4	0.7	2
2019-07-20 18:00:00	45.5	4.9	42.4	0.7	2.3
2019-07-20 19:51:00	45.4	4.4	41.4	0.7	1.8
2019-07-20 21:44:00	45.6	5	43.5	0.7	1.8
2019-07-20 23:29:00	45.9	4.7	42.3	0.8	2
2019-07-21 03:44:00	46.3	5	41.6	0.8	2.1
2019-07-21 05:37:00	46.3	4.9	41.2	0.7	2
2019-07-21 07:22:00	46.2	4.8	41.9	0.7	2
2019-07-21 09:07:00	46	5	41.9	0.7	2.1
2019-07-21 10:36:00	45.3	4.8	41.9	0.7	2
2019-07-21 12:21:00	45.8	4.8	42.1	0.7	2.1
2019-07-21 14:07:00	45.6	4.9	41.9	0.7	2
2019-07-21 15:52:00	45.5	4.9	42.3	0.7	2.1
2019-07-21 17:29:00	45.7	4.9	42.3	0.7	2
2019-07-21 19:23:00	45.5	4.9	42.1	0.7	4.7
2019-07-21 21:09:00	45.9	4.5	41.3	0.7	4.7
2019-07-21 22:55:00	45.8	4.9	41.7	0.7	4.7
2019-07-22 00:41:00	45.9	5.4	42.5	0.6	2.1
2019-07-22 02:28:00	45.9	5.4	43.4	0.7	2.2
2019-07-22 04:07:00	45.9	5.3	42.7	0.7	2.2
2019-07-22 05:52:00	46	5.1	42.7	0.7	2.2
2019-07-22 07:31:00	45.7	5.3	42.3	0.7	2.9
2019-07-22 09:17:00	16.9	4.9	40.1	3.9	5.9
2019-07-22 11:03:00	45.7	5.6	43.7	0.6	2.2
2019-07-22 12:50:00	45.7	5.3	41.9	0.6	2.2
2019-07-22 14:20:00	45.5	4.9	41.6	0.6	2.1
2019-07-22 15:58:00	45.4	5.1	42	0.6	2.1
2019-07-22 17:45:00	45.3	4.9	42.4	0.6	2.1
2019-07-22 19:25:00	45.3	4.8	41.8	0.6	2
2019-07-22 21:13:00	45.4	4.9	42	0.6	2
2019-07-22 23:01:00	45.5	5	42.6	0.6	2.1
2019-07-23 00:49:00	45.8	4.8	42	0.6	2
2019-07-23 02:37:00	45.8	4.6	41.8	0.6	2
2019-07-23 04:17:00	45.9	4.9	41.3	1.2	3.2
2019-07-23 05:23:00	45.9	5	42.5	1	2.7
2019-07-23 07:02:00	46.1	4.7	43.1	0.7	2.3
2019-07-23 08:59:00	45.8	4.7	41.8	0.5	2.1
2019-07-23 10:40:00	45.9	4.9	41.6	0.5	2.1
2019-07-23 12:29:00	45.7	5	41.3	0.5	2.1
2019-07-23 14:17:00	45.7	4.9	41.7	0.5	2.1
2019-07-23 15:56:00	45.5	4.9	42.4	0.5	2.1
2019-07-23 17:44:00	45.3	5	42.3	0.5	2.1
2019-07-23 19:32:00	45.2	4.8	42.2	0.5	2
2019-07-23 21:30:00	45.4	4.5	41.4	0.5	1.9
2019-07-23 23:19:00	45.8	4.6	42.7	0.5	2
2019-07-24 01:07:00	45.9	4.8	42.1	0.5	1.9
2019-07-24 02:56:00	46	4.8	41.8	0.5	1.9
2019-07-24 04:44:00	46.1	4.8	42.5	0.7	2
2019-07-24 06:24:00	46.1	4.8	41.9	0.7	2
2019-07-24 08:13:00	45.9	4.9	41.2	0.7	2
2019-07-24 09:55:00	45.9	5.2	42.2	0.7	2.2
2019-07-24 11:46:00	45.7	4.7	41.6	0.7	2
2019-07-24 13:28:00	45.6	4.8	41.6	0.7	2
2019-07-24 15:09:00	45.4	4.8	42.5	0.7	2
2019-07-24 16:59:00	45.4	4.4	42.3	0.7	1.9
2019-07-24 18:42:00	45.2	4.5	41.6	0.7	1.8
2019-07-24 20:41:00	45.2	4.4	42.2	0.7	1.8
2019-07-24 22:24:00	45.8	4.3	42.4	0.7	1.7
2019-07-25 00:15:00	45.9	4.6	42.1	0.7	1.7
2019-07-25 02:14:00	46.2	4.3	41.9	0.7	3.7
2019-07-25 04:04:00	46.3	4.5	42.1	0.7	1.7
2019-07-25 05:53:00	46.5	4.6	41.5	0.7	1.7
2019-07-25 07:35:00	46.2	4.7	42.7	0.7	1.9
2019-07-25 09:25:00	46.2	4.3	41.8	0.7	1.8
2019-07-25 11:08:00	46.1	4.4	41.4	0.7	1.8
2019-07-25 12:51:00	45.9	4.2	41.8	0.7	1.7
2019-07-25 14:33:00	45.7	4.3	42.4	0.7	1.7
2019-07-25 16:24:00	45.5	4.3	42.1	0.7	1.7
2019-07-25 18:15:00	45.5	4	41.7	0.7	1.6
2019-07-25 19:52:00	45.5	3.7	41.9	0.7	1.5
2019-07-25 22:50:00	45.8	4	42.3	0.7	1.4
2019-07-26 00:45:00	46.2	3.8	42.5	0.7	1.4
2019-07-26 02:32:00	46.5	3.9	42.5	0.7	1.5
2019-07-26 04:29:00	46.7	3.9	42.4	0.7	1.5
2019-07-26 06:16:00	46.6	4.1	42.2	0.8	1.6
2019-07-26 08:04:00	46.4	4.2	42.1	0.7	1.6
2019-07-26 09:42:00	46.4	4	42	0.7	1.5
2019-07-26 11:31:00	46.3	3.8	42	0.7	2.3
2019-07-26 13:18:00	46.1	4.3	43.4	0.7	1.6
2019-07-26 15:05:00	45.9	3.9	42.3	0.7	1.5
2019-07-26 16:44:00	45.9	3.7	42.1	0.7	1.5
2019-07-26 18:40:00	45.8	3.7	41.9	0.7	1.4
2019-07-26 20:37:00	46.1	3.5	41.7	0.7	1.5
2019-07-26 22:35:00	46.3	4	43.3	0.7	1.4
2019-07-27 00:22:00	46.6	3.7	42.1	0.7	1.3
2019-07-27 02:10:00	46.8	3.9	42.5	0.6	1.4
2019-07-27 03:58:00	46.9	3.9	42.8	0.7	1.4
2019-07-27 05:47:00	47.1	4.4	42.9	0.9	1.7
2019-07-27 07:37:00	47	3.9	42.1	0.7	1.4
2019-07-27 09:16:00	46.9	3.5	41.1	0.7	1.5
2019-07-27 10:57:00	46.7	3.9	42.1	0.7	1.4
2019-07-27 12:46:00	46.5	4.2	42.9	0.7	1.5
2019-07-27 14:34:00	46.2	4	42.6	0.7	1.4
2019-07-27 16:23:00	46.1	3.7	43.1	0.7	1.5
2019-07-27 18:04:00	46	3.7	42.3	0.7	1.5
2019-07-27 19:52:00	45.8	3.7	42.3	0.7	1.3
2019-07-27 21:51:00	46.2	3.5	42.2	0.7	1.2
2019-07-27 22:55:00	46.2	3.5	42.2	0.7	1.2
2019-07-27 23:40:00	46.6	3.8	44	0.7	3.8
2019-07-28 01:29:00	46.6	3.7	43.5	0.7	1.4
2019-07-28 03:19:00	46.8	3.6	42.6	0.6	1.3
2019-07-28 05:08:00	46.6	3.8	42.7	0.8	1.4
2019-07-28 06:49:00	46.9	3.4	41.3	0.6	1.2
2019-07-28 08:40:00	46.8	3.6	41.9	0.5	1.2
2019-07-28 10:21:00	46.6	4.2	42.8	0.5	1.4
2019-07-28 12:23:00	46.6	3.6	42	0.5	1.3
2019-07-28 14:47:00	46.3	3.6	42.2	0.5	1.3
2019-07-28 17:00:00	46.1	3.6	42.4	0.5	1.3
2019-07-28 17:12:00	46	3.8	43.3	0.5	1.4
2019-07-28 18:57:00	45.8	3.5	42.5	0.5	1.3
2019-07-28 20:52:00	46.3	3.6	42.3	0.5	1.2
2019-07-28 22:49:00	46.4	3.5	42.2	0.5	1.2
2019-07-29 00:35:00	46.6	3.7	43.1	0.7	1.3
2019-07-29 02:31:00	46.8	3.8	42.6	0.8	1.3
2019-07-29 04:17:00	47	3.5	42.1	0.9	1.7
2019-07-29 06:05:00	47	3.8	42.7	0.7	1.3
2019-07-29 07:51:00	47	4	42.7	0.7	1.3
2019-07-29 09:38:00	46.8	3.9	42.3	0.9	1.8
2019-07-29 11:26:00	46.9	3.9	42	1	2
2019-07-29 15:27:00	46.7	4	41.5	1.6	3.4
2019-07-29 17:15:00	46.5	4.1	41.7	0.8	1.3
2019-07-29 19:02:00	46.4	4	42.8	0.8	1.4
2019-07-29 19:20:00	46.4	4	42.8	0.8	1.4
2019-07-29 20:50:00	46.4	4.2	42.4	0.7	1.4
2019-07-29 22:38:00	46.6	4.1	42.4	0.7	1.4
2019-07-30 00:27:00	46.8	4.5	43.6	0.7	1.5
2019-07-30 02:24:00	46.9	4.3	42.7	0.8	1.5
2019-07-30 04:12:00	47.1	4.7	44.1	0.6	1.6
2019-07-30 06:10:00	47	4.1	42.4	0.7	1.5
2019-07-30 07:58:00	46.9	4.2	42.6	1	1.7
2019-07-30 09:47:00	46.9	4.2	42.9	0.7	1.5
2019-07-30 11:36:00	47.1	3.9	41.8	1	2
2019-07-30 13:24:00	46.9	4.2	42.8	0.7	1.5
2019-07-30 15:13:00	46.9	4	41.5	0.6	1.3
2019-07-30 17:02:00	46.7	4.1	42.7	0.7	1.4
2019-07-30 18:51:00	46.6	3.9	41.8	0.8	1.3
2019-07-30 20:40:00	46.8	4.1	42.7	0.5	1.4
2019-07-30 22:29:00	46.8	4.2	43.4	0.6	1.5
2019-07-31 00:28:00	47	4.2	42.8	0.8	1.5
2019-07-31 02:27:00	47	4.1	42.1	0.8	1.4
2019-07-31 04:07:00	47.1	4.1	43.5	0.6	2.2
2019-07-31 05:58:00	46.9	4.2	42	1.1	2.1
2019-07-31 07:48:00	46.9	4.2	42.2	0.6	3
2019-07-31 09:29:00	46.8	4.3	43.5	0.8	1.6
2019-07-31 11:19:00	46.6	4.5	43.9	0.5	1.6
2019-07-31 13:00:00	46.6	4.4	42.6	1.1	2.3
2019-07-31 14:41:00	46.8	4.7	43.6	0.6	1.6
2019-07-31 16:21:00	46.7	4.4	44.1	0.5	1.6
2019-07-31 17:59:00	46.6	4.2	42	0.5	1.5
2019-07-31 19:43:00	46.7	3.8	42.3	0.5	1.4
2019-07-31 21:32:00	46.6	4.1	42.3	0.5	1.4
2019-07-31 23:20:00	46.7	4.4	43.1	0.5	1.5
2019-08-01 01:03:00	46.6	4.2	43	0.5	1.5
2019-08-01 02:53:00	46.8	3.8	41.3	0.5	1.5
2019-08-01 04:42:00	46.6	4	42.8	0.5	1.5
2019-08-01 06:41:00	46.9	4.1	41.8	0.5	1.5
2019-08-01 08:37:00	46.7	4.3	42.5	0.5	1.6
2019-08-01 10:19:00	46.7	5.2	45.3	0.5	1.5
2019-08-01 12:12:00	46.6	4.2	42.7	0.5	1.7
2019-08-01 14:03:00	46.6	4.4	41.9	0.5	1.6
2019-08-01 15:44:00	46.3	4.4	41.6	0.5	1.6
2019-08-01 17:36:00	46	4.6	42.4	0.5	1.7
2019-08-01 19:15:00	45.7	4.6	41.9	0.5	1.6
2019-08-01 21:16:00	46	4.7	42.4	0.5	1.6
2019-08-01 23:05:00	46.3	4.4	41.8	0.5	1.6
2019-08-02 01:06:00	46.3	4.7	42.5	0.5	1.6
2019-08-02 03:04:00	46.6	4.6	42.6	0.5	1.7
2019-08-02 05:04:00	46.5	4.7	42.8	0.5	1.8
2019-08-02 06:44:00	46.3	5.5	44.2	0.5	2
2019-08-02 08:40:00	46.3	5.1	43.8	0.5	2
2019-08-02 10:21:00	46.2	5.5	43.2	0.5	1.9
2019-08-02 12:04:00	46.1	5.1	42.3	0.5	1.8
2019-08-02 13:57:00	46	4.9	42.8	0.5	1.9
2019-08-02 15:38:00	45.7	4.8	42	0.5	1.7
2019-08-02 17:36:00	45.7	4.7	42.4	0.8	1.8
2019-08-02 19:21:00	45.5	4.8	42.7	0.5	1.7
2019-08-02 21:23:00	45.7	5.2	43.4	0.5	1.7
2019-08-02 23:15:00	46	4.6	42.6	0.5	1.6
2019-08-03 01:08:00	46	4.8	42	0.5	1.5
2019-08-03 01:56:00	46	4.8	42	0.5	1.5
2019-08-03 03:10:00	46.4	4.8	42.3	0.5	1.6
2019-08-03 05:16:00	46.4	4.7	41.5	0.8	1.6
2019-08-03 07:00:00	46.2	4.9	42.7	0.5	1.8
2019-08-03 08:59:00	46.2	5	42.2	0.5	1.9
2019-08-03 10:44:00	46.2	4.8	41.9	0.5	1.8
2019-08-03 12:39:00	46	5.3	41.9	0.5	1.8
2019-08-03 14:23:00	45.8	5.2	42.4	0.5	1.9
2019-08-03 16:09:00	45.6	5	42	0.5	1.8
2019-08-03 18:07:00	45.6	5.2	41.7	0.5	1.8
2019-08-03 19:53:00	45.6	5.3	42.5	0.5	1.8
2019-08-03 21:56:00	45.9	5.3	42	0.7	1.7
2019-08-03 23:45:00	45.9	4.8	41.7	0.5	1.8
2019-08-04 01:47:00	45.9	5.1	42.2	0.5	1.9
2019-08-04 03:37:00	45.8	5.6	42.6	0.5	2
2019-08-04 05:24:00	45.8	5.6	42.6	0.5	2.1
2019-08-04 07:21:00	45.6	5.8	42.6	0.5	2.1
2019-08-04 09:16:00	45.7	6	42.6	0.5	2.2
2019-08-04 11:00:00	45.5	6.5	43.4	0.5	2.2
2019-08-04 12:57:00	45.4	6	41.8	0.7	2.2
2019-08-04 14:37:00	45.2	5.7	42	0.9	2.6
2019-08-04 16:23:00	45.1	6.2	42.3	0.5	2.2
2019-08-04 18:24:00	45	6.2	41.8	0.5	2.1
2019-08-04 20:14:00	45.1	6.2	41.6	0.5	2.2
2019-08-04 21:30:00	45.3	6	41.9	0.7	2.2
2019-08-04 22:45:00	45	6.2	42.2	0.5	2.3
2019-08-05 00:38:00	45.2	5.9	41.8	0.5	2.2
2019-08-05 02:33:00	45.2	5.9	41.1	0.5	2.2
2019-08-05 04:31:00	45.2	6.5	42.4	0.5	2.4
2019-08-05 06:05:00	45	6.6	43.5	0.5	2.7
2019-08-05 07:49:00	45	6.7	42	0.5	2.6
2019-08-05 09:42:00	44.6	6.7	41.4	0.5	2.7
2019-08-05 11:29:00	44.6	6.6	42.3	0.5	2.8
2019-08-05 13:18:00	44.5	7.5	42.8	0.5	2.9
2019-08-05 15:12:00	44.4	7	40.9	0.5	2.7
2019-08-05 16:51:00	44.2	7	41.6	0.5	2.7
2019-08-05 18:27:00	43.9	7.1	41.9	0.5	2.7
2019-08-05 20:11:00	44.1	7	42.3	0.5	2.7
2019-08-05 21:59:00	44.2	6.6	41.1	0.5	2.5
2019-08-05 23:57:00	44.6	6.8	41.6	0.6	3.8
2019-08-06 01:45:00	44.5	6.6	42.4	0.5	2.7
2019-08-06 03:31:00	44.5	6.7	42	0.5	2.8
2019-08-06 05:20:00	44.6	6.9	40.9	0.5	2.8
2019-08-06 07:16:00	44.4	7	41	0.5	2.9
2019-08-06 08:56:00	44.3	7.1	41.4	0.5	3
2019-08-06 10:16:00	44.2	7.3	41.6	0.6	3.1
2019-08-06 12:31:00	44.1	7.4	41.8	0.5	3.2
2019-08-06 13:25:00	44	7.7	41.2	0.6	3.2
2019-08-06 13:37:00	44.1	7.5	41.5	0.6	3.3
2019-08-06 15:30:00	44	7.9	41.4	0.4	3.6
2019-08-06 17:19:00	44.2	8.3	40.4	0.5	3.5
2019-08-06 19:06:00	44.3	7.8	40.5	0.5	3.1
2019-08-06 21:00:00	44.6	7.6	40.2	0.5	2.7
2019-08-06 22:50:00	45.2	7.2	40.8	0.5	2.5
2019-08-07 00:39:00	45.4	6.8	41.9	0.5	2.5
2019-08-07 02:26:00	45.6	6.6	41.8	0.7	2.6
2019-08-07 04:17:00	45.7	6.2	41	1	2.8
2019-08-07 06:02:00	45.5	6.2	41.5	0.5	2.3
2019-08-07 07:52:00	45.7	5.9	41.9	0.5	2.2
2019-08-07 08:37:00	45.7	5.9	41.9	0.5	2.2
2019-08-07 09:40:00	45.6	5.9	41.5	0.5	2.2
2019-08-07 11:27:00	45.5	6.6	43.2	0.5	2.1
2019-08-07 14:17:00	45.7	5.9	42	0.6	2.2
2019-08-07 15:43:00	45.9	5.3	42.2	0.5	2
2019-08-07 17:37:00	45.5	5.6	42.6	0.8	2.3
2019-08-07 19:19:00	45.2	5	42	0.8	2
2019-08-07 21:11:00	45.5	5.1	42.1	0.5	1.9
2019-08-07 23:07:00	45.7	4.6	41.2	0.5	1.7
2019-08-08 00:58:00	45.7	4.9	42.6	0.4	1.9
2019-08-08 02:50:00	46	4.9	42	0.5	1.8
2019-08-08 04:46:00	45.9	5.1	43.1	0.5	1.8
2019-08-08 06:29:00	45.9	5.1	42.4	0.5	1.9
2019-08-08 08:15:00	45.9	5.1	42.6	0.5	2
2019-08-08 10:17:00	45.8	5.3	42.5	0.5	1.9
2019-08-08 11:57:00	46	4.9	41.7	0.6	1.9
2019-08-08 13:24:00	45.8	5	42.7	0.5	1.9
2019-08-08 15:29:00	45.4	5	42.4	0.4	2
2019-08-08 15:53:00	45.3	5.2	42.6	0.6	2.1
2019-08-08 17:39:00	44.9	6.1	43.3	0.4	2.4
2019-08-08 19:17:00	44.9	5.6	42	0.4	2.2
2019-08-08 19:52:00	45.1	5.7	42.4	0.6	2.3
2019-08-08 21:14:00	44.9	5.8	42.5	0.5	2.3
2019-08-08 22:35:00	45	6.2	42.4	0.5	2.4
2019-08-08 23:48:00	44.9	5.7	42.4	0.4	2.4
2019-08-09 01:17:00	45.1	5.8	42	0.6	2.4
2019-08-09 02:39:00	44.8	6.4	42.3	0.4	2.5
2019-08-09 04:11:00	45	6.2	41.8	0.4	2.4
2019-08-09 05:44:00	44.9	6.6	42.6	0.4	2.6
2019-08-09 07:13:00	44.8	6.7	41.9	0.4	2.6
2019-08-09 10:10:00	44.9	7.1	42.5	0.4	2.7
2019-08-09 11:40:00	44.6	6.6	41.5	0.4	2.6
2019-08-09 13:11:00	44.6	7	42.4	0.4	2.7
2019-08-09 15:00:00	44.5	6.9	41.7	0.5	2.6
2019-08-09 16:28:00	44.4	6.7	41.2	0.4	2.5
2019-08-09 17:31:00	44.6	6.5	41.3	0.4	2.5
2019-08-09 19:37:00	44.6	6.7	41.7	0.4	2.5
2019-08-09 21:20:00	44.8	6.4	41.2	0.4	2.4
2019-08-09 23:06:00	44.4	6.2	41.3	0.7	2.5
2019-08-09 23:07:00	44.8	6.5	42	0.4	2.6
2019-08-10 01:00:00	45	6.5	41.8	0.5	2.6
2019-08-10 02:20:00	44.9	6.6	41.5	0.5	2.6
2019-08-10 03:02:00	44.9	6.8	41.9	0.6	2.7
2019-08-10 03:57:00	44.8	7.3	41.9	0.5	2.7
2019-08-10 04:50:00	44.9	6.6	41.9	0.4	2.7
2019-08-10 06:03:00	44.7	6.9	42	0.4	2.8
2019-08-10 07:30:00	44.8	7.5	42.1	0.5	2.8
2019-08-10 09:02:00	44.5	7.1	41.4	0.4	2.8
2019-08-10 09:57:00	44.2	7.5	41.7	0.4	2.9
2019-08-10 11:38:00	44.4	6.9	41.2	0.6	3.5
2019-08-10 12:41:00	44.3	7.3	41.3	0.6	2.8
2019-08-10 13:16:00	44.2	7.3	41.2	0.4	2.8
2019-08-10 14:20:00	44.1	7.4	41.5	0.4	2.8
2019-08-10 16:02:00	44.1	7.5	41.9	0.5	2.8
2019-08-10 16:03:00	44.2	7.2	41.1	0.5	2.7
2019-08-10 17:39:00	44.2	7.7	41	0.4	2.7
2019-08-10 18:42:00	44.1	7.1	41.3	0.4	2.8
2019-08-10 20:22:00	44.2	7.2	41.6	0.4	2.8
2019-08-10 21:46:00	44.3	7.2	41.2	0.4	2.8
2019-08-10 23:14:00	44.1	7.2	41.6	0.4	2.9
2019-08-11 00:50:00	44.1	7.4	41.6	0.4	3
2019-08-11 02:47:00	43.8	7.4	41.5	0.4	3.1
2019-08-11 06:18:00	44	7.3	41.3	0.4	3.1
2019-08-11 07:56:00	44	7.7	41.3	0.4	3.1
2019-08-11 08:57:00	43.8	8	41.5	0.5	3.1
2019-08-11 10:24:00	43.8	7.7	41	0.4	3.1
2019-08-11 12:07:00	43.8	7.7	41.1	0.4	3.1
2019-08-11 12:43:00	43.8	8.1	42	0.5	3.2
2019-08-11 13:57:00	43.9	7.8	41.2	0.5	3.2
[truncated: 2,517 more rows]

## Sheet: VFAs Levels
Date	Total VFA Reactor g/L	Tota VFA AF g/L
2018-10-22 10:45:54	0.34
2018-10-26 10:13:08	0.46
2018-11-01	0.97
2018-11-05	1.66
2018-11-05	0.237143
2018-11-09	1.03
2018-11-12 15:42:00	1.11
2018-11-13 09:00:00	1.2
2018-11-14 10:21:15	1.22
2018-11-15 09:40:35	1.08
2018-11-16 12:00:00	0.828
2018-11-18 12:00:00	0.43
2018-11-19 12:00:00	0.412
2018-11-22 08:58:41	0.14
2018-11-24 12:12:46	0.05
2018-11-25 15:00:12	0.47
2018-11-26 09:36:04	0.57
2018-11-27 16:31:00	0.333
2018-11-30 16:31:08	0.92
2018-11-30 21:00:00	0.46
2018-12-03 10:04:17	0.438
2018-12-05 09:45:00	1.01
2018-12-05 14:45:46	0.7
2018-12-07 09:08:00	0.15
2018-12-10 09:48:00	0.33
2018-12-11 17:05:05	0.2
2018-12-12 10:47:53	0.44
2018-12-13 10:15:33	0.89
2018-12-14 09:41:24	0.53
2018-12-17 11:37:03	0.33
2018-12-27 12:00:00	0.328945
2018-12-28 12:00:00	0.0637439
2019-01-07	0.320845
2019-01-07	0.0163882
2019-01-14	0.4296
2019-01-21	0.73524
2019-01-31	0.895034
2019-02-15	1.408
2019-02-18	1.533
2019-02-26	0.432267
2019-03-12	1.6828
2019-03-19	1.84514
2019-03-29	1.788
2019-04-01	0.168
2019-04-08	1.5114
2019-04-11	0.86427
2019-04-15	0.12
2019-04-27	0.442244
2019-04-29	0.45529
2019-04-30	0.560922
2019-05-02	1.1351
2019-05-03	1.56721
2019-05-05	3.32617
2019-05-08	1.62143
2019-05-09	0.8195
2019-05-12	1.84661
2019-05-13	1.47328
2019-05-13	3.3563	1.47328
2019-05-20	2.90898
2019-05-27	2.3505
2019-05-27	3.71703	2.3505
2019-06-06	2.80132
2019-06-10	0.881	0.418
2019-06-14	1.01984	1.5223
2019-06-20	1.99504	0.207853
2019-06-28	1.46275	0.658079
2019-07-05	0.31064	0.576724
2019-07-09	0.650221	0.0551035
2019-07-17	0.13794	0.0237743
2019-07-23	0.116237	0
2019-08-01	0.07722	0.024703
2019-08-06	0.09515	0.037
2019-08-07	0.04477	0
2019-08-08	0.042779	0
2019-08-13	0.0579458
2019-08-29	0.054
2019-09-23	0.048
2019-11-25	0
2019-12-16	0	0
2019-12-23	0	0
2020-01-31	0	0
2020-02-15	0	0
2020-02-24 14:52:07	0	0
2020-04-02	0	0
2020-05-03	0	0
2020-06-05	0	0
2020-07-13	0	0
2020-07-29	0	0
2020-08-27	0	0
2020-10-06	0	0
2020-11-03	0	0
2020-12-01	0	0

## Sheet: VFA Composition
		date	acetate g/L	propionate g/L	i-buty g/L	butyrate g/L	i-val g/L	valerate g/L	i-capro g/L	capronate g/L		VFA Total g/L
TBR		2018-10-22 10:45:54	0.06	0.25	-	-	0.03	-	-	-		0.34
TBR		2018-10-26 10:13:08	0.09	0.37	-	-	-	-	-	-		0.46
TBR		2018-11-01	0.25	0.72	-	-	-	-	-	-		0.97
TBR		2018-11-05	0.39	1.21	-	-	0.06	-	-	-		1.66
TBR		2018-11-05	0.0557143	0.172857	-	-	0.00857143	-	-	-		0.237143
TBR		2018-11-09	0.43	0.56	-	-	0.04	-	-	-		1.03
TBR		2018-11-12 15:42:00	0.18	0.88	-	-	0.05	-	-	-		1.11
TBR		2018-11-13 09:00:00	0.22	0.91	-	-	0.07	-	-	-		1.2
TBR		2018-11-14 10:21:15	0.25	0.91	-	-	0.06	-	-	-		1.22
TBR		2018-11-15 09:40:35	0.23	0.79	-	-	0.06	-	-	-		1.08
TBR		2018-11-16 12:00:00	0.032	0.796	-	-	-	-	-	-		0.828
TBR		2018-11-18 12:00:00	0.028	0.402	-	-	-	-	-	-		0.43
TBR		2018-11-19 12:00:00	0.043	0.369	-	-	-	-	-	-		0.412
TBR		2018-11-22 08:58:41	0.02	0.1	-	-	0.02	-	-	-		0.14
TBR		2018-11-24 12:12:46	0.02	0.01	-	-	0.02	-	-	-		0.05
TBR		2018-11-25 15:00:12	0.34	0.11	-	-	0.02	-	-	-		0.47
TBR		2018-11-26 09:36:04	0.29	0.24	-	-	0.04	-	-	-		0.57
TBR		2018-11-27 16:31:00	0.059	0.274	-	-	-	-	-	-		0.333
TBR		2018-11-30 16:31:08	0.409	0.432	-	-	0.079	-	-	-		0.92
TBR		2018-11-30 21:00:00	0.2045	0.216	-	-	0.0395	-	-	-		0.46
TBR		2018-12-03 10:04:17	0.063	0.375	-	-	-	-	-	-		0.438
TBR		2018-12-05 09:45:00	0.47	0.49	-	-	0.05	-	-	-		1.01
TBR		2018-12-05 14:45:46	0.29	0.37	-	-	0.04	-	-	-		0.7
TBR		2018-12-07 09:08:00	0.06	0.05	-	-	0.04	-	-	-		0.15
TBR		2018-12-10 09:48:00	0.06	0.23	-	-	0.04	-	-	-		0.33
TBR		2018-12-11 17:05:05	0.07	0.1	-	-	0.03	-	-	-		0.2
TBR		2018-12-12 10:47:53	0.31	0.09	-	-	0.04	-	-	-		0.44
TBR		2018-12-13 10:15:33	0.51	0.32	-	-	0.06	-	-	-		0.89
TBR		2018-12-14 09:41:24	0.08	0.4	-	-	0.05	-	-	-		0.53
TBR		2018-12-17 11:37:03	0.08	0.21	-	-	0.04	-	-	-		0.33
TBR		2018-12-27 12:00:00	0.328945	0	-	-	0	-	-	-		0.328945
TBR		2018-12-28 12:00:00	0.0376354	0	-	-	0.0261085	-	-	-		0.0637439
TBR		2019-01-07	0.320845	-	-	-	-	-	-	-		0.320845
		2019-01-07	0.0163882	-	-	-	-	-	-	-		0.0163882
TBR		2019-01-14	0.3586	0.071	-	-	-	-	-	-		0.4296
TBR		2019-01-21	0.09834	0.6369	0	0	0	0				0.73524
TBR		2019-01-31	0.813472	0.0815617	-	-	-	-	-	-		0.895034
TBR		2019-02-15	0.831	0.509	-	-	0.068	-	-	-		1.408
TBR		2019-02-18	0.958	0.518	-	-	0.057	-	-	-		1.533
TBR		2019-02-26	0.35717	0.075097	0	0	0	0	-	-		0.432267
TBR		2019-03-12	1.2626	0.36102	0	0	0.05918	0	-	-		1.6828
TBR		2019-03-19	1.4839	0.28468	0	0	0.07656	0	-	-		1.84514
TBR		2019-03-29	1.544	0.172	-	-	0.072	-	-	-		1.788
TBR		2019-04-01	0.107	-	-	-	0.061	-	-	-		0.168
TBR		2019-04-08	1.2232	0.2882	-	-		-	-	-		1.5114
TBR		2019-04-11	0.52547	0.28094	-	-	0.05786	-	-	-		0.86427
TBR		2019-04-15	0.07	-	-	-	0.05	-	-	-		0.12
TBR		2019-04-27	0.27005	0.172194	-	-	-	-	-	-		0.442244
TBR		2019-04-29	0.396	0.05929	-	-	-	-	-	-		0.45529
TBR		2019-04-30	0.50336	0.0575619	-	-	-	-	-	-		0.560922
TBR		2019-05-02	0.900251	0.23485	-	-	-	-	-	-		1.1351
TBR		2019-05-03	1.3035	0.209517	-	-	0.0541893	-	-	-		1.56721
TBR		2019-05-05	2.4299	0.777975	-	-	0.092598	0.025696	-	-		3.32617
TBR		2019-05-08	1.29789	0.32354	-	-	-	-	-	-		1.62143
TBR		2019-05-09	0.7656	0.0539	-	-	-	-	-	-		0.8195
TBR		2019-05-12	1.63185	0.150678	0	0	0.0640827	0	-	-		1.84661
AF		2019-05-13	1.23343	0.160716	-	0.0101485	0.0689852	-	-	-		1.47328
TBR		2019-05-13	2.30687	0.626219	0.0331465	0.245919	0.113828	0.0303215	-	-		3.3563
TBR		2019-05-20	1.84382	0.149644	0.022539	0	0.89298	0	-	-		2.90898
AF		2019-05-27	1.5565	0.670593	0	0	0.123409	0	-	-		2.3505
TBR		2019-05-27	2.0977	1.3662	0.05907	0.036267	0.13882	0.018975	-	-		3.71703
									-	-
AF		2019-06-06	1.59604	0.201519	0	0	0.0763017	0	-	-		1.87387
AF		2019-06-10	0.418	-	-	-	-	-	-	-		0.418
AF		2019-06-20	1.36821	0.112737	0	0	0.041349	0	-	-		1.5223
AF		2019-06-28	0.207853	0	0	0	0	0	-	-		0.207853
AF		2019-07-05	0.624564	0	0	0	0.0335156	0	-	-		0.658079
AF		2019-07-09	0.576724	0	0	0	0	0	-	-		0.576724
AF		2019-07-23	0.0551035	0	0	0	0	0	-	-		0.0551035
AF		2019-08-01	0.0237743	0	0	0	0	0	-	-		0.0237743
AF		2019-08-08	0	0	0	0	0	0	-	-		0
AF		2019-08-13	0.024703	0	0	0	0	0	-	-		0.024703
AF		2019-08-29	0.037	-	-	-	-	-	-	-		0.037
AF		2019-09-23	-						-	-		0
AF		2019-11-25	-	-	-	-	-	-	-	-		0
NL		2019-06-15	0.124335	0.04972	0	0	0	0	-	-		0.174055
NL		2019-06-22	0.0620009	0	0	0	0	0	-	-		0.0620009
NL		2019-06-27	0.1925	0.03168	0	0	0	0	-	-		0.22418
NL		2019-09-23	0.117						-	-		0.117
TBR		2019-06-06	2.5102	0.19657	0.00177518	0	0.092774	0	-	-		2.80132
TBR		2019-06-10	0.821	-	-	-	0.06	-	-	-		0.881
TBR		2019-06-14	0.83545	0.133265	0	0	0.051128	0	-	-		1.01984
TBR		2019-06-20	1.85988	0.08811	0	0	0.047047	0	-	-		1.99504
TBR		2019-06-28	1.44397	0	0	0	0.018777	0	-	-		1.46275
TBR		2019-07-05	0.27874	0	0	0	0.0319	0	-	-		0.31064
TBR		2019-07-09	0.62117	0.003421	0	0	0.02563	0	-	-		0.650221
TBR		2019-07-17	0.13794	0	0	0	0	0	-	-		0.13794
TBR		2019-07-23	0.116237	0	0	0	0	0	-	-		0.116237
TBR		2019-08-01	0.07722	0	0	0	0	0	-	-		0.07722
TBR		2019-08-06	0.09515	0	0	0	0	0	-	-		0.09515
TBR		2019-08-07	0.04477	0	0	0	0	0	-	-		0.04477
TBR		2019-08-08	0.042779	0	0	0	0	0	-	-		0.042779
TBR		2019-08-13	0.0579458	0	0	0	0	0	-	-		0.0579458
TBR		2019-08-29	0.054	-	-	-	-	-	-	-		0.054
TBR		2019-09-23	0.048						-	-		0.048
TBR		2019-11-25	-	-	-	-	-	-	-	-		0
TBR		2019-12-16	0	0	0	0	0	0	-	-		0
TBR		2019-12-23	0	0	0	0	0	0	-	-		0
TBR		2019-12-16	0	0	0	0	0	0				0
TBR		2019-12-23	0	0	0	0	0	0				0
TBR		2020-01-31	0	0	0	0	0	0				0
TBR		2020-02-15	0	0	0	0	0	0				0
NL		2020-02-24 14:52:07	0	0	0	0	0	0				0
TBR		2020-04-02	0	0	0	0	0	0				0
TBR		2020-05-03	0	0	0	0	0	0				0
TBR		2020-06-05	0	0	0	0	0	0				0
TBR		2020-07-13	0	0	0	0	0	0				0
TBR		2020-07-29	0	0	0	0	0	0				0
TBR		2020-08-27	0	0	0	0	0	0				0
TBR		2020-10-06	0	0	0	0	0	0				0
TBR		2020-11-03	0	0	0	0	0	0				0
TBR		2020-12-01	0	0	0	0	0	0				0

## Sheet: pH
Date	pH Main	pH AF
2018-10-18 09:25:52	6.59
2018-10-18 14:46:41	6.55
2018-10-18 16:07:23	6.58
2018-10-19 09:46:32	6.52
2018-10-19 14:25:09	6.52
2018-10-19 15:38:53	6.57
2018-10-22 10:17:30	6.5
2018-10-22 10:45:54	6.63
2018-10-22 11:36:55	6.69
2018-10-23 09:23:53	6.69
2018-10-23 13:09:40	6.67
2018-10-23 15:32:33	6.76
2018-10-24 09:50:55	6.72
2018-10-25 16:32:53	6.66
2018-10-26 10:13:08	6.58
2018-10-26 10:29:05	6.6
2018-10-29 09:29:45	6.54
2018-10-29 12:33:33	6.6
2018-10-29 15:22:02	6.78
2018-10-30 09:19:52	6.74
2018-10-31 09:06:50	6.82
2018-11-01 08:53:08	6.83
2018-11-01 12:44:12	6.86
2018-11-02 13:22:57	6.88
2018-11-03 11:44:07	6.86
2018-11-03 11:50:42	6.86
2018-11-04 11:31:02	6.86
2018-11-05 16:39:25	6.8
2018-11-06 11:09:20	6.87
2018-11-06 14:20:37	6.88
2018-11-07 10:23:06	6.91
2018-11-09 15:05:20	6.8
2018-11-12 10:31:23	6.65
2018-11-12 15:38:56	6.64
2018-11-13 09:13:02	6.64
2018-11-14 10:21:15	6.55
2018-11-14 14:21:16	6.52
2018-11-15 09:40:35	6.54
2018-11-15 15:06:36	6.59
2018-11-16 09:31:04	6.63
2018-11-17 11:40:32	6.65
2018-11-18 11:18:36	6.66
2018-11-19 09:12:43	6.66
2018-11-20 10:17:14	6.69
2018-11-21 11:36:25	6.68
2018-11-22 08:58:40	6.73
2018-11-23 09:25:43	6.75
2018-11-24 12:12:45	6.76
2018-11-25 15:00:12	6.66
2018-11-26 09:36:04	6.66
2018-11-27 10:53:24	6.58
2018-11-27 16:31:08	6.84
2018-11-28 09:24:22	6.79
2018-11-29 09:27:55	6.74
2018-11-30 11:06:36	6.72
2018-11-30 16:31:07	6.66
2018-11-30 21:34:00	6.83
2018-12-03 10:04:16	6.78
2018-12-04 10:47:17	6.73
2018-12-05 09:45:07	6.62
2018-12-05 14:45:45	6.72
2018-12-06 09:12:48	6.71
2018-12-06 13:07:28	6.82
2018-12-07 09:08:14	6.79
2018-12-10 09:48:26	6.79
2018-12-11 10:46:48	6.76
2018-12-11 17:05:04	6.76
2018-12-11 17:38:19	6.91
2018-12-12 10:47:53	6.94
2018-12-13 10:15:33	6.86
2018-12-14 09:41:23	6.83
2018-12-14 15:05:19	6.83
2018-12-14 15:28:05	6.91
2018-12-17 11:37:03	7
2018-12-18 12:55:17	6.9
2018-12-19 12:34:24	6.95
2018-12-20 12:07:17	6.96
2018-12-21 13:01:15	6.91
2018-12-26 13:19:33	6.98
2018-12-27 10:41:13	6.96
2018-12-28 12:22:42	6.86
2018-12-28 16:30:06	6.87
2019-01-07 11:54:10	6.79
2019-01-07 12:30:26	7.18
2019-01-08 12:14:01	6.79
2019-01-14 15:11:35	6.74
2019-01-16 13:17:24	6.74
2019-01-18 09:42:38	6.79
2019-01-21 10:51:19	6.65
2019-01-22 12:31:02	6.62
2019-01-22 16:30:21	6.65
2019-01-22 17:28:23	6.69
2019-01-23 10:12:55	6.77
2019-01-24 10:07:20	6.71
2019-01-24 14:51:37	6.66
2019-01-25 15:25:42	6.81
2019-01-26 16:47:43	6.75
2019-01-27 13:07:21	6.71
2019-01-28 09:46:14	6.8
2019-01-29 10:25:42	6.82
2019-01-30 15:59:28	6.74
2019-01-31 15:59:21	6.7
2019-02-01 13:16:44	6.75
2019-02-04 11:56:55	6.95
2019-02-05 13:33:58	6.88
2019-02-06 10:11:44	6.81
2019-02-07 08:51:53	6.82
2019-02-08 09:27:21	6.77
2019-02-13 09:13:35	6.7
2019-02-14 11:53:00	6.67
2019-02-15 11:00:03	6.69
2019-02-18 10:29:13	6.62
2019-02-19 12:30:36	6.79
2019-02-20 13:14:34	6.8
2019-02-21 10:55:22	6.65
2019-02-22 12:44:43	6.8
2019-02-25 09:56:08	6.92
2019-02-26 11:43:32	6.85
2019-02-27 13:07:25	6.77
2019-02-28 09:08:12	6.84
2019-03-01 11:20:22	6.62
2019-03-02 10:11:22	6.61
2019-03-04 11:05:15	6.84
2019-03-05 15:09:05	6.97
2019-03-06 09:41:33	6.88
2019-03-07 10:28:57	6.89
2019-03-07 10:32:02	6.84
2019-03-08 10:16:10	6.86
2019-03-11 09:17:44	6.78
2019-03-12 15:57:16	6.7
2019-03-13 15:39:35	6.63
2019-03-13 15:43:34	6.66
2019-03-14 16:20:59	6.72
2019-03-15 15:02:26	6.7
2019-03-18 10:33:42	6.54
2019-03-19 15:58:02	6.62
2019-03-20 14:32:57	6.64
2019-03-21 11:22:48	6.66
2019-03-22 13:10:28	6.65
2019-03-25 13:30:18	6.54
2019-03-27 12:25:10	6.68
2019-03-28 16:42:59	6.74
2019-03-28 16:44:56	6.64
2019-03-29 11:56:16	6.83
2019-04-01 11:58:28	7.08
2019-04-02 15:57:23	6.9
2019-04-03 14:43:23	6.89
2019-04-05 14:53:28	6.7
2019-04-08 15:47:51	6.49
2019-04-09 16:06:35	6.57
2019-04-10 16:11:58	6.72
2019-04-11 14:00:51	6.75
2019-04-12 16:00:00	6.82
2019-04-15 13:45:01	6.9
2019-04-17 16:07:54	6.92
2019-04-18 13:53:09	6.92
2019-04-23 16:19:17	6.55
2019-04-24 10:48:55	6.64
2019-04-25 09:26:21	6.75
2019-04-26 10:51:11	6.82
2019-04-27 19:02:35	6.91
2019-04-29 10:27:06	6.85
2019-04-29 14:08:12	6.91
2019-04-30 09:11:29	6.9
2019-04-30 15:34:22	6.85
2019-05-02 09:28:27	6.57
2019-05-02 15:08:17	6.69
2019-05-03 08:49:25	6.64
2019-05-03 11:38:00	6.64
2019-05-03 13:35:09	6.61
2019-05-05 19:06:53	6.4
2019-05-06 09:23:47	6.52
2019-05-08 09:54:15	6.76
2019-05-08 14:15:21	6.8
2019-05-09 09:39:11	6.87
2019-05-10 09:36:49	6.79
2019-05-10 15:55:57	6.76
2019-05-11 15:27:59	6.9
2019-05-12 13:30:28	6.95
2019-05-13 11:13:01	6.78
2019-05-14 09:11:27	6.83
2019-05-15 11:53:53	6.83
2019-05-16 11:54:42	6.86
2019-05-17 10:13:37	6.88
2019-05-20 17:52:55	6.99
2019-05-21 09:11:58	7.03
2019-05-22 14:53:57	7.06
2019-05-23 13:57:36	7.08
2019-05-24 11:06:00	7.01
2019-05-27 09:50:06	6.83
2019-05-29 11:02:33	6.81
2019-05-30 13:17:57	6.94
2019-06-03 11:20:17	6.95
2019-06-04 12:31:12	7.01
2019-06-05 11:55:51	6.9
2019-06-06 13:03:52	6.94
2019-06-09 18:34:32	7.09
2019-06-10 15:38:35	7.34
2019-06-11 11:16:34	7.31
2019-06-12 09:45:03	7.24
2019-06-13 11:55:56	7.15
2019-06-14 13:10:21	7.07
2019-06-15 10:01:17	6.95
2019-06-17 09:36:40	6.88
2019-06-18 09:04:35	6.86
2019-06-18 16:25:25	6.85
2019-06-19 11:00:16	6.86
2019-06-19 11:13:08	6.76
2019-06-20 10:45:17	6.76
2019-06-20 11:14:03	6.67
2019-06-22 16:13:07	7.08
2019-06-24 09:51:19	6.87
2019-06-25 10:03:44	6.75
2019-06-25 15:05:10	6.74
2019-06-26 13:58:11	6.93
2019-06-27 10:27:16	7.12
2019-06-28 10:55:37	7.2
2019-06-28 17:09:21	7.23
2019-07-01 10:30:51	6.93
2019-07-02 10:15:47	6.84
2019-07-03 09:58:20	6.83
2019-07-04 10:55:23	6.76
2019-07-05 10:15:43	7.1
2019-07-08 10:19:39	6.95
2019-07-09 09:55:20	6.94
2019-07-12 12:30:33	6.98
2019-07-15 15:21:00	7.05
2019-07-17 10:43:41	7.08
2019-07-18 10:44:21	7.05
2019-07-22 10:22:30	7.07
2019-07-23 09:59:03	7.01
2019-07-29 09:57:29	7
2019-08-01 10:33:40	7.09
2019-08-01 11:55:50	6.87
2019-08-05 13:56:23	6.9
2019-08-06 16:13:36	7.01
2019-08-07 10:05:44	6.91
2019-08-08 09:49:37	6.94
2019-08-09 13:24:23	6.88
2019-08-12 10:05:58	6.81
2019-08-13 10:14:07	6.85
2019-08-14 09:29:08	6.9
2019-08-14 16:14:38	6.89
2019-08-15 11:27:30	6.88
2019-08-16 08:53:57	6.96
2019-08-16 15:54:10	7.03
2019-08-19 14:51:59	7.06
2019-08-21 15:46:31	7.09
2019-08-22 15:18:48	7.08
2019-08-23 16:45:39	7.06
2019-08-24 15:42:30	7.03
2019-08-26 11:05:50	7.19
2019-08-27 16:07:44	7.12
2019-08-28 12:07:00	7.16
2019-08-29 10:21:13	7.14
2019-08-30 16:29:59	7.16
2019-09-02 16:26:51	7.26
2019-09-03 16:07:37	7.47
2019-09-04 15:03:17	7.32
2019-09-05 13:26:30	7.28
2019-09-10 10:06:25	7.21
2019-09-11 11:49:53	7.2
2019-09-13 08:58:30	7.2
2019-09-16 15:53:47	7.06
2019-09-17 10:28:49	7.05
2019-09-18 09:11:55	7.16
2019-09-20 10:45:14	7.22
2019-09-23 11:19:51	7.18
2019-09-24 14:51:42	7.19
2019-09-25 09:21:51	7.13
2019-09-26 12:09:07	7.17
2019-09-27 10:00:42	7.15
2019-09-30 14:49:53	7.13
2019-10-01 14:16:51	7.18
2019-10-02 10:58:01	7.11
2019-10-03 14:26:45	7.13
2019-10-04 12:18:54	7.39
2019-10-09 15:51:12	7.04
2019-10-15 14:35:35	6.97
2019-10-16 13:25:27	7.11
2019-10-23 09:23:29	7.01
2019-10-24 12:53:45	7.04
2019-11-01 16:17:46	7.03
2019-11-04 13:11:52	7.05
2019-11-05 11:50:27	7.27
2019-11-11 09:33:56	6.77
2019-11-12 15:04:55	6.82
2019-11-13 14:10:41	6.81
2019-11-14 14:49:58	6.82
2019-11-15 11:12:23	6.78
2019-11-18 11:54:15	6.9
2019-11-19 11:14:50	6.72
2019-11-20 09:16:59	6.81
2019-11-21 14:25:48	6.86
2019-11-22 12:17:03	6.73
2019-11-25 09:56:20	6.61
2019-11-26 13:42:04	6.69
2019-11-27 14:22:45	6.74
2019-11-28 11:55:56	6.64
2019-11-29 15:04:07	6.62
2019-12-03 15:50:59	6.52
2019-12-04 12:50:27	6.43
2019-12-05 15:24:27	6.47
2019-12-06 12:59:56	6.39
2019-12-09 10:54:46	6.54
2019-12-12 16:46:25	6.52
2019-12-13 12:36:05	6.6
2019-12-16 15:18:25	6.52
2019-12-17 14:05:53	6.53
2019-12-23 15:17:28	6.43
2019-12-28 18:18:16	6.75
2019-12-31 14:33:59	6.57
2020-01-02 10:44:21	6.65
2020-01-07 10:26:24	6.63
2020-01-09 10:17:38	6.65
2020-01-14 12:41:40	6.69
2020-01-15 13:21:43	7.72
2020-01-17 13:36:23	6.7
2020-01-20 16:27:24	6.71
2020-01-21 13:42:46	6.58
2020-01-31 13:53:46	7.26
2020-02-15 13:41:32	7.11
2020-02-24 14:20:34	6.87
2020-02-26 16:40:08	6.86
2020-03-02 13:15:27	6.86
2020-03-14 14:39:03	6.93
2020-03-20 11:41:07	6.65
2020-03-25 11:04:55	6.89
2020-04-01 15:13:36	6.67
2020-04-02 14:16:02	7.02
2020-04-11 12:19:03	6.91
2020-04-15 16:43:50	6.91
2020-04-17 14:58:19	6.72
2020-04-24 17:00:16	6.75
2020-04-28 14:57:46	6.72
2020-04-30 17:40:15	6.89
2020-05-03 16:46:21	6.61
2020-05-07 17:23:28	6.42
2020-05-18 11:55:20	6.28
2020-05-18 15:03:05	6.24
2020-05-18 18:16:56	6.24
2020-05-20 10:04:39	6.33
2020-05-20 14:59:43	7.33
2020-05-22 11:46:36	6.52
2020-05-24 14:21:54	6.53
2020-06-05 08:36:53	6.71
2020-06-07 13:46:24	6.7
2020-06-12 15:13:10	6.44
2020-06-12 15:15:40	6.57
2020-06-15 17:03:56	6.46
2020-06-16 13:18:51	6.55
2020-06-18 09:36:08	6.55
2020-06-26 14:33:22	6.43
2020-07-03 15:16:57	6.6
2020-07-03 15:38:14	6.6
2020-07-10 09:07:19	6.63
2020-07-16 16:08:23	6.71
2020-07-24 13:32:13	6.74
2020-07-29 14:01:37	6.75

## Sheet: Alkalinity
Date	CaCO3 mg/L
2018-10-19	1396
2018-10-25	2958
2018-11-19 12:00:00	2867
2019-01-18	2501
2019-01-31	3533
2019-02-08	4613.98
2019-02-18	3638.54
2019-06-04	6142
2019-08-14	2343
2019-08-26	4071.73
2019-09-23	2822.64
2019-10-15	2872.42
2019-11-22	1508
2019-12-09	3207
2019-12-13	1130
2019-12-23	1153
2019-12-28	1360
2020-02-15	2148
2020-02-15	2148
2020-02-26	2305
2020-03-13	2108
2020-03-31	2237
2020-04-02	2113
2020-04-17	2249.12
2020-05-04	1308.25
2020-05-06	3226.55
2020-05-18	885
2020-05-20	1668
2020-06-05	1752
2020-06-12	1377.38
2020-06-18	1527.27
2020-06-26	1453.04
2020-07-29	1902
2020-08-13	1650.41
2020-08-27	1677.71
2020-09-15	2140
2020-10-28	2274.73
2020-11-03	1720.7
2020-11-20	1861
2020-12-01	2079.7

[truncated: 2 more sheets: Sulfur Addition, Nitrogen]
